# Supplementary material for: The Gr64 cluster of gustatory receptors promotes survival and proteostasis of epithelial cells in Drosophila
Source: PLoS Biol. 2022 Jul 21;20(7):e3001710. doi: 10.1371/journal.pbio.3001710 (PMC9302837; doi:10.1371/journal.pbio.3001710)
Supplement: S1 Data — Numerical data for all quantifications in the manuscript are organised per figure, where all quantifications relevant to a given figure are arranged in a separate sheet. For every experiment, repeat quantifications and statistical tests performed are included. (XLSX) [file pbio.3001710.s006.xlsx]

## Sheet: Fig 1
Fig 1C
	Density of Dcp1+ cells in pouch
	Gr64f+/-	RpS3+/-	RpS3+/-, Gr64f+/-
Repeat 1	0.00107274	0.00102562	0.00347144		p-value Gr64 vs RpS3, Gr64	0.0002
	0.000515431	0.000374561	0.00283109		p-value RpS3 vs RpS3, Gr64	0.0002
	5.46e-05	0.000908624	0.0038482		test	Mann-Whitney U Test
	0.00278591	0.00104976	0.00223939
	0.000441694	0.00304061	0.0022474
	0	0.00197128	0.00779208
	0.000989587	0.00116213	0.00511451
	0.00217715	0.000475002	0.00727107
	0.000138389	0.00128714	0.0073994
		0.000657759
Repeat 2		0.003267	0.000739		p-value	0.0264
		0.00303	0.002759		test	Mann-Whitney U Test
		0.001143	0.002019
		0.001023	0.002446
		0.001851	0.001808
		0.000555	0.001776
		0.000325	0.006101
		0.000225	0.0037
		0.000779	0.001253
		0.00068	0.005876
		0.001272
	This finding has been qualitatively confirmed in an additional replicate via observation of pyknotic nuclei
Fig 1F
	% caspase coverage of pouch
	RpS3+/-	RpS3+/-, Gr64f+/-	RpS3+/-, Gr64f+/-, UAS-Gr64
Repeat 1	0.700413	4.47142	3.03809		p-value Rps3,Gr64 vs Rps3,Gr64,UAS-Gr64	0.0264
	0.863451	5.47148	2.07914
	0.762077	3.56654	3.01575		test	Mann-Whitney U Test
	0.694729	5.45162	1.72822
	1.06211	1.49181	2.58545
	0.868425	4.36757	4.13134
	0.839756	6.10587	4.17728
	1.15971	2.49787	4.22516
	0.7074	3.12582	3.31938
	1.46319	3.73109	2.86385
			1.41222
			2.86225
			2.28041
			2.46495
			3.25632
Repeat 2	0.511412	1.69887	2.6939		p-value Rps3,Gr64 vs Rps3,Gr64,UAS-Gr64	0.1775
	0.722587	1.5244	1.17433
	1.38127	1.40267	1.36691		test	Mann-Whitney U Test
	0.996662	0.818486	0.733745
	2.20528	3.31554	0.970759
	2.62757	2.73919	1.03256
	0.636927	1.1061	0.938063
	1.62359	2.01167	1.67765
	1.17262	1.74163	0.41205
	1.16118	0.986503	1.14448
			1.38909
			1.8
			2.06414
			0.890882
			1.56364
Repeat 3	0.413441	1.81898	1.18193		p-value Rps3,Gr64 vs Rps3,Gr64,UAS-Gr64	0.0023
	0.644326	4.0926	0.912338
	0.416394	5.86268	0.463254		test	Mann-Whitney U Test
	0.559551	3.82678	0.643154
	0.595396	1.89771	1.27244
	0.607547	1.20136	0.623792
	1.08674	1.70201	0.43223
	0.642914	2.22627	2.85988
	0.468078	2.61603	0.405967
	1.56041	1.42661	0.47037
			1.24207
			4.25292
			0.331692
			1.45457
			1.56527
Fig 1H
	% caspase signal coverage of compartment
	RpS3+/-	RpS3+/-, Gr64f-RNAi
Repeat 1	0	0		p-value	0.0039
	0.018073	4.89117		test	Wilcoxon Signed-Rank
	0	0
	0	7.50424
	0.006713	21.1608
	0.08294	20.0778
	0.004845	7.08081
	0.062384	15.116
	0.484812	16.6607
	0.055229	10.1578
	0.019251	2.83381
	0	0
	This finding has been qualitatively confirmed in an additional replicate

## Sheet: Fig 2
		Estimate	Std. Error	z value	Pr(>|z|)	Adjusted p-value(fdr)	Odds Ratio	Conf. Int. Lower	Conf. Int. Upper		Variance inflation factors test (VIF) for multicollinear features
	(Intercept)	-2.07235	0.274269	-7.55591	4.15945e-14	5.82323e-14					Condition	3.06472
	ConditionGr64a	0.632171	0.0441687	14.3126	1.82444e-46	6.38553e-46	1.88169	1.82646	2.05185		Experiment	3.16105
	ConditionGr64b	0.851098	0.0503673	16.8978	4.66788e-64	2.17834e-63	2.34222	2.26398	2.58523		ROI.Volume.Losers	2.19044
	ConditionGr64c	0.437273	0.0583182	7.49805	6.47738e-14	8.24394e-14	1.54848	1.48875	1.73598		Percent.Clone.Coverage.of.ROI.Losers	3.69428
	ConditionGr64d	0.525585	0.0570055	9.21989	2.9741e-20	5.20467e-20	1.69145	1.62765	1.89139		Border.Coverage.of.Clones.Losers	2.84826
	ConditionGr64e	0.632968	0.0573465	11.0376	2.5165e-28	5.87183e-28	1.88319	1.81174	2.10721		Density.of.Cells.in.Clones.Losers	2.77489
	ConditionGr64f	0.574048	0.0557737	10.2924	7.62176e-25	1.52435e-24	1.77544	1.70989	1.98053		Non.Clones.Foci.Count.Losers	1.47434
	Experiment2	-0.266036	0.0320192	-8.30863	9.68092e-17	1.50592e-16	0.766412	0.750037	0.81605
	Experiment3	-1.55573	0.0644403	-24.1421	9.03283e-129	1.2646e-127	0.211036	0.20206	0.239447
	ROI.Volume.Losers	4.37451e-07	1.84732e-07	2.36803	0.0178832	0.0178832	1	1	1
	Percent.Clone.Coverage.of.ROI.Losers	-0.0228746	0.00177841	-12.8624	7.3295e-38	2.05226e-37	0.977385	0.976213	0.980798
	Border.Coverage.of.Clones.Losers	-0.00792874	0.00202163	-3.92196	8.7831e-05	9.45872e-05	0.992103	0.990751	0.996041
	Density.of.Cells.in.Clones.Losers	-32.0362	4.36923	-7.33223	2.2636e-13	2.64086e-13	1.22139e-14	6.4119e-16	6.39663e-11
	Non.Clones.Foci.Count.Losers	0.017592	0.000979663	17.9572	4.21666e-72	2.95166e-71	1.01775	1.01708	1.0197
		%Dcp1+ border cells	Viable Border Cells	File	Image.Name	Condition	Experiment	Clone.Volume.Losers	Clone.Center.Volume.Losers	Clone.Border.Volume.Losers	ROI.Volume.Losers	Not.Clone.Volume.Losers	Number.of.Z.Slices.Losers	Percent.Clone.Coverage.of.ROI.Losers	Border.Coverage.of.Clones.Losers	Number.of.Center.Cells.Losers	Number.of.Border.Cells.Losers	Total.Number.of.Cells.Losers	Density.of.Center.Cells.Losers	Density.of.Border.Cells.Losers	Density.of.Cells.in.Clones.Losers	Total.Foci.Volume.Losers	Clone.Foci.Volume.Losers	Center.Foci.Volume.Losers	Border.Foci.Volume.Losers	Not.Clones.Foci.Volume.Losers	Percent.Foci.Coverage.of.ROI.Losers	Percent.Foci.Coverage.of.Clones.Losers	Percent.Foci.Coverage.of.Border.Losers	Percent.Foci.Coverage.of.Center.Losers	Percent.Foci.Coverage.of.Not.Clones.Losers	Total.Foci.Count.Losers	Center.Foci.Count.Losers	Border.Foci.Count.Losers	Clone.Foci.Count.Losers	Non.Clones.Foci.Count.Losers	Foci.Density.in.Center.Losers	Foci.Density.in.Border.Losers	Foci.Density.in.Clones.Losers	Number.of.Clone.Cells.And.Foci.Losers	Number.of.Center.Cells.And.Foci.Losers	Number.of.Border.Cells.And.Foci.Losers	Percent.Foci.Positive.Cells.in.Clones.Losers	Percent.Foci.Positive.Cells.in.Border.Losers	Percent.Foci.Positive.Cells.in.Center.Losers	ConditionAndExperiment
	24_8_19_ywXMiwo_or_gr64mutants_DCP1555_females.lif24_8_19_ywXMiwo_or_gr64mutants_DCP1555_females.lif - yw_x_Miwo_002	1.82887	1503	24_8_19_ywXMiwo_or_gr64mutants_DCP1555_females.lif	24_8_19_ywXMiwo_or_gr64mutants_DCP1555_females.lif24_8_19_ywXMiwo_or_gr64mutants_DCP1555_females.lif - yw_x_Miwo_002	Control	1	84567.9	16763.8	67804.1	175631	91063.1	14	48.1509	80.1771	503	1531	2034	0.0300052	0.0225798	0.0240517	2036.41	1584.73	0	1584.73	451.679	1.15948	1.87392	2.33722	0	0.496003	32	0	28	28	4	0	0.000412954	0.000331095	2062	503	1559	1.3579	1.79602	0	Control, 1
	24_8_19_ywXMiwo_or_gr64mutants_DCP1555_females.lif24_8_19_ywXMiwo_or_gr64mutants_DCP1555_females.lif - yw_x_Miwo_004	0.491602	2429	24_8_19_ywXMiwo_or_gr64mutants_DCP1555_females.lif	24_8_19_ywXMiwo_or_gr64mutants_DCP1555_females.lif24_8_19_ywXMiwo_or_gr64mutants_DCP1555_females.lif - yw_x_Miwo_004	Control	1	168879	47510.3	121370	288763	119884	17	58.4835	71.8682	1421	2441	3862	0.0299093	0.020112	0.0228685	708.366	540.587	39.217	501.372	167.778	0.245311	0.320104	0.413094	0.0825442	0.139948	16	1	12	13	3	2.10481e-05	9.88712e-05	7.69784e-05	3875	1422	2453	0.335484	0.489197	0.0703235	Control, 1
	24_8_19_ywXMiwo_or_gr64mutants_DCP1555_females.lif24_8_19_ywXMiwo_or_gr64mutants_DCP1555_females.lif - yw_x_Miwo_006	1.509	1697	24_8_19_ywXMiwo_or_gr64mutants_DCP1555_females.lif	24_8_19_ywXMiwo_or_gr64mutants_DCP1555_females.lif24_8_19_ywXMiwo_or_gr64mutants_DCP1555_females.lif - yw_x_Miwo_006	Control	1	109994	8460.39	101533	300288	190294	17	36.6294	92.3079	249	1723	1972	0.0294313	0.0169699	0.0179283	1347.18	1303.23	0	1303.23	43.947	0.448629	1.18483	1.28356	0	0.0230942	27	0	26	26	1	0	0.000256075	0.000236377	1998	249	1749	1.3013	1.48656	0	Control, 1
	24_8_19_ywXMiwo_or_gr64mutants_DCP1555_females.lif24_8_19_ywXMiwo_or_gr64mutants_DCP1555_females.lif - yw_x_Miwo_008	0.285612	2793	24_8_19_ywXMiwo_or_gr64mutants_DCP1555_females.lif	24_8_19_ywXMiwo_or_gr64mutants_DCP1555_females.lif24_8_19_ywXMiwo_or_gr64mutants_DCP1555_females.lif - yw_x_Miwo_008	Control	1	150836	14088.6	136748	285906	135070	18	52.7572	90.66	434	2801	3235	0.030805	0.0204829	0.0214471	272.258	272.258	1.746	270.513	0	0.0952263	0.180499	0.197818	0.012393	0	8	0	8	8	0	0	5.85017e-05	5.30377e-05	3243	434	2809	0.246685	0.284799	0	Control, 1
	24_8_19_ywXMiwo_or_gr64mutants_DCP1555_females.lif24_8_19_ywXMiwo_or_gr64mutants_DCP1555_females.lif - yw_x_Miwo_010	1.00188	1581	24_8_19_ywXMiwo_or_gr64mutants_DCP1555_females.lif	24_8_19_ywXMiwo_or_gr64mutants_DCP1555_females.lif24_8_19_ywXMiwo_or_gr64mutants_DCP1555_females.lif - yw_x_Miwo_010	Control	1	104837	3255.9	101581	304349	199512	22	34.4462	96.8943	91	1597	1688	0.0279493	0.0157215	0.0161012	710.697	449.206	0	449.206	261.491	0.233514	0.428482	0.442215	0	0.131066	19	0	16	16	3	0	0.00015751	0.000152618	1704	91	1613	0.938967	0.99194	0	Control, 1
	24_8_19_ywXMiwo_or_gr64mutants_DCP1555_females.lif24_8_19_ywXMiwo_or_gr64mutants_DCP1555_females.lif - yw_x_Miwo_012	0.408348	2195	24_8_19_ywXMiwo_or_gr64mutants_DCP1555_females.lif	24_8_19_ywXMiwo_or_gr64mutants_DCP1555_females.lif24_8_19_ywXMiwo_or_gr64mutants_DCP1555_females.lif - yw_x_Miwo_012	Control	1	146043	17012.8	129030	308491	162448	17	47.3411	88.3507	487	2204	2691	0.0286255	0.0170813	0.0184261	724.447	483.402	0	483.402	241.045	0.234836	0.331	0.374643	0	0.148378	13	0	9	9	4	0	6.97512e-05	6.16257e-05	2700	487	2213	0.333333	0.406688	0	Control, 1
	24_8_19_ywXMiwo_or_gr64mutants_DCP1555_females.lif24_8_19_ywXMiwo_or_gr64mutants_DCP1555_females.lif - yw_x_Miwo_014	1.46732	2216	24_8_19_ywXMiwo_or_gr64mutants_DCP1555_females.lif	24_8_19_ywXMiwo_or_gr64mutants_DCP1555_females.lif24_8_19_ywXMiwo_or_gr64mutants_DCP1555_females.lif - yw_x_Miwo_014	Control	1	120524	12094.3	108430	272539	152014	17	44.2228	89.9653	411	2249	2660	0.0339829	0.0207415	0.0220703	2710.58	2524.54	114.448	2410.09	186.042	0.994568	2.09463	2.22272	0.946294	0.122387	39	3	33	36	3	0.00024805	0.000304344	0.000298695	2696	414	2282	1.33531	1.4461	0.724638	Control, 1
	24_8_19_ywXMiwo_or_gr64mutants_DCP1555_females.lif24_8_19_ywXMiwo_or_gr64mutants_DCP1555_females.lif - yw_x_Miwo_016	2.69349	2854	24_8_19_ywXMiwo_or_gr64mutants_DCP1555_females.lif	24_8_19_ywXMiwo_or_gr64mutants_DCP1555_females.lif24_8_19_ywXMiwo_or_gr64mutants_DCP1555_females.lif - yw_x_Miwo_016	Control	1	166039	9205.21	156834	565436	399398	22	29.3647	94.456	255	2933	3188	0.0277017	0.0187014	0.0192003	4191.78	3872.95	473.215	3399.74	318.678	0.741335	2.33256	2.16774	5.14073	0.0797899	94	6	79	85	9	0.000651805	0.000503719	0.000511929	3273	261	3012	2.59701	2.62284	2.29885	Control, 1
	24_8_19_ywXMiwo_or_gr64mutants_DCP1555_females.lif24_8_19_ywXMiwo_or_gr64mutants_DCP1555_females.lif - yw_x_Miwo_018	0.764234	2597	24_8_19_ywXMiwo_or_gr64mutants_DCP1555_females.lif	24_8_19_ywXMiwo_or_gr64mutants_DCP1555_females.lif24_8_19_ywXMiwo_or_gr64mutants_DCP1555_females.lif - yw_x_Miwo_018	Control	1	151159	15683.2	135476	313149	161990	17	48.2706	89.625	467	2617	3084	0.029777	0.0193171	0.0204024	1358.38	1317.13	115.176	1201.95	41.253	0.433781	0.871354	0.887207	0.734389	0.0254664	22	1	20	21	1	6.37623e-05	0.000147628	0.000138927	3105	468	2637	0.676329	0.758438	0.213675	Control, 1
	24_8_19_ywXMiwo_or_gr64mutants_DCP1555_females.lif24_8_19_ywXMiwo_or_gr64mutants_DCP1555_females.lif - yw_x_Miwo_020	2.1067	3578	24_8_19_ywXMiwo_or_gr64mutants_DCP1555_females.lif	24_8_19_ywXMiwo_or_gr64mutants_DCP1555_females.lif24_8_19_ywXMiwo_or_gr64mutants_DCP1555_females.lif - yw_x_Miwo_020	Control	1	271240	77027.8	194212	432182	160943	20	62.7605	71.6016	2442	3655	6097	0.0317028	0.0188196	0.0224783	3966.67	3725.18	215.871	3509.31	241.482	0.917822	1.37339	1.80695	0.280251	0.150047	83	4	77	81	2	5.19293e-05	0.000396474	0.000298629	6178	2446	3732	1.3111	2.06324	0.163532	Control, 1
	24_8_19_ywXMiwo_or_gr64mutants_DCP1555_females.lif24_8_19_ywXMiwo_or_gr64mutants_DCP1555_females.lif - yw_x_Miwo_022	2.37698	2341	24_8_19_ywXMiwo_or_gr64mutants_DCP1555_females.lif	24_8_19_ywXMiwo_or_gr64mutants_DCP1555_females.lif24_8_19_ywXMiwo_or_gr64mutants_DCP1555_females.lif - yw_x_Miwo_022	Control	1	181941	38683.9	143257	348035	166094	17	52.2767	78.7382	1049	2398	3447	0.0271172	0.0167391	0.0189457	4073.33	4065.76	670.169	3395.59	7.566	1.17038	2.23466	2.37027	1.73242	0.00455531	65	8	57	65	0	0.000206804	0.000397885	0.000357258	3512	1057	2455	1.8508	2.32179	0.756859	Control, 1
	24_8_19_ywXMiwo_or_gr64mutants_DCP1555_females.lif24_8_19_ywXMiwo_or_gr64mutants_DCP1555_females.lif - yw_x_Miwo_024	0.869845	3077	24_8_19_ywXMiwo_or_gr64mutants_DCP1555_females.lif	24_8_19_ywXMiwo_or_gr64mutants_DCP1555_females.lif24_8_19_ywXMiwo_or_gr64mutants_DCP1555_females.lif - yw_x_Miwo_024	Control	1	167269	28217.9	139052	364565	197296	16	45.8817	83.1311	941	3104	4045	0.0333476	0.0223225	0.0241826	1860.12	1841.71	139.548	1702.16	18.407	0.510229	1.10105	1.22412	0.494537	0.00932957	29	1	27	28	1	3.54385e-05	0.000194171	0.000167395	4073	942	3131	0.687454	0.862344	0.106157	Control, 1
	24_8_19_ywXMiwo_or_gr64mutants_DCP1555_females.lif24_8_19_ywXMiwo_or_gr64mutants_DCP1555_females.lif - yw_x_Miwo_027	1.41593	2228	24_8_19_ywXMiwo_or_gr64mutants_DCP1555_females.lif	24_8_19_ywXMiwo_or_gr64mutants_DCP1555_females.lif24_8_19_ywXMiwo_or_gr64mutants_DCP1555_females.lif - yw_x_Miwo_027	Control	1	162371	12858.1	149513	384418	222048	18	42.238	92.0812	299	2260	2559	0.0232539	0.0151158	0.0157602	2166.86	2092.36	32.451	2059.91	74.504	0.563673	1.28863	1.37775	0.252378	0.0335517	34	0	32	32	2	0	0.000214029	0.00019708	2591	299	2292	1.23504	1.39616	0	Control, 1
	24_8_19_ywXMiwo_or_gr64mutants_DCP1555_females.lif24_8_19_ywXMiwo_or_gr64mutants_DCP1555_females.lif - yw_x_Miwo_029	1.50026	1904	24_8_19_ywXMiwo_or_gr64mutants_DCP1555_females.lif	24_8_19_ywXMiwo_or_gr64mutants_DCP1555_females.lif24_8_19_ywXMiwo_or_gr64mutants_DCP1555_females.lif - yw_x_Miwo_029	Control	1	114606	4963.73	109643	267810	153204	16	42.7938	95.6689	155	1933	2088	0.0312265	0.01763	0.0182189	2073.01	1782.12	21.391	1760.73	290.885	0.774057	1.555	1.60588	0.430946	0.189885	32	0	29	29	3	0	0.000264496	0.00025304	2117	155	1962	1.36986	1.47808	0	Control, 1
	24_8_19_ywXMiwo_or_gr64mutants_DCP1555_females.lif24_8_19_ywXMiwo_or_gr64mutants_DCP1555_females.lif - yw_x_Miwo_031	0.557461	2319	24_8_19_ywXMiwo_or_gr64mutants_DCP1555_females.lif	24_8_19_ywXMiwo_or_gr64mutants_DCP1555_females.lif24_8_19_ywXMiwo_or_gr64mutants_DCP1555_females.lif - yw_x_Miwo_031	Control	1	125783	15651.4	110132	227863	102079	16	55.2014	87.5572	495	2332	2827	0.0316266	0.0211745	0.0224752	689.523	683.483	0	683.483	6.039	0.302605	0.543381	0.620602	0	0.00591594	13	0	13	13	0	0	0.00011804	0.000103352	2840	495	2345	0.457746	0.554371	0	Control, 1
	23_8_19_ywXMiwo_or_gr64mutants_DCP1555_females.lif23_8_19_ywXMiwo_or_gr64mutants_DCP1555_females.lif - miwo_x_yw_001	1.24672	1505	23_8_19_ywXMiwo_or_gr64mutants_DCP1555_females.lif	23_8_19_ywXMiwo_or_gr64mutants_DCP1555_females.lif23_8_19_ywXMiwo_or_gr64mutants_DCP1555_females.lif - miwo_x_yw_001	Control	2	90907.2	4227.44	86679.8	231816	140909	15	39.2152	95.3497	111	1524	1635	0.026257	0.017582	0.0179854	1100.35	754.971	0	754.971	345.308	0.474666	0.830485	0.870989	0	0.245063	24	0	19	19	5	0	0.000219198	0.000209004	1654	111	1543	1.14873	1.23137	0	Control, 2
	23_8_19_ywXMiwo_or_gr64mutants_DCP1555_females.lif23_8_19_ywXMiwo_or_gr64mutants_DCP1555_females.lif - miwo_x_yw_004	1.40741	1331	23_8_19_ywXMiwo_or_gr64mutants_DCP1555_females.lif	23_8_19_ywXMiwo_or_gr64mutants_DCP1555_females.lif23_8_19_ywXMiwo_or_gr64mutants_DCP1555_females.lif - miwo_x_yw_004	Control	2	92093.8	10406.7	81687.1	243086	150992	17	37.8853	88.6999	257	1350	1607	0.0246957	0.0165265	0.0174496	1462.78	857.463	0	857.463	605.316	0.601754	0.931076	1.04969	0	0.400892	26	0	19	19	7	0	0.000232595	0.000206311	1626	257	1369	1.16851	1.38787	0	Control, 2
	23_8_19_ywXMiwo_or_gr64mutants_DCP1555_females.lif23_8_19_ywXMiwo_or_gr64mutants_DCP1555_females.lif - miwo_x_yw_006	0.480384	1243	23_8_19_ywXMiwo_or_gr64mutants_DCP1555_females.lif	23_8_19_ywXMiwo_or_gr64mutants_DCP1555_females.lif23_8_19_ywXMiwo_or_gr64mutants_DCP1555_females.lif - miwo_x_yw_006	Control	2	59418.1	2515.08	56903.2	252563	193145	14	23.526	95.7674	81	1249	1330	0.0322057	0.0219496	0.0223837	361.029	328.778	0	328.778	32.253	0.142946	0.553329	0.577785	0	0.0166988	8	0	6	6	2	0	0.000105442	0.000100979	1336	81	1255	0.449102	0.478088	0	Control, 2
	23_8_19_ywXMiwo_or_gr64mutants_DCP1555_females.lif23_8_19_ywXMiwo_or_gr64mutants_DCP1555_females.lif - miwo_x_yw_008	1.63855	2041	23_8_19_ywXMiwo_or_gr64mutants_DCP1555_females.lif	23_8_19_ywXMiwo_or_gr64mutants_DCP1555_females.lif23_8_19_ywXMiwo_or_gr64mutants_DCP1555_females.lif - miwo_x_yw_008	Control	2	143560	41195.7	102364	312901	169341	17	45.8803	71.3042	1134	2075	3209	0.0275271	0.0202707	0.022353	1716.76	1400.77	68.547	1332.22	315.993	0.54866	0.975737	1.30145	0.166394	0.1866	40	2	34	36	4	4.85487e-05	0.000332146	0.000250766	3245	1136	2109	1.1094	1.61214	0.176056	Control, 2
	23_8_19_ywXMiwo_or_gr64mutants_DCP1555_females.lif23_8_19_ywXMiwo_or_gr64mutants_DCP1555_females.lif - miwo_x_yw_010	1.08893	2180	23_8_19_ywXMiwo_or_gr64mutants_DCP1555_females.lif	23_8_19_ywXMiwo_or_gr64mutants_DCP1555_females.lif23_8_19_ywXMiwo_or_gr64mutants_DCP1555_females.lif - miwo_x_yw_010	Control	2	170282	84240.4	86043.1	267833	97551.9	14	63.5774	50.5299	2704	2204	4908	0.0320986	0.0256151	0.0288229	2181.02	1985.44	376.897	1608.54	195.574	0.81432	1.16598	1.86946	0.447406	0.200477	28	2	24	26	2	2.37416e-05	0.00027893	0.000152688	4934	2706	2228	0.526956	1.0772	0.0739098	Control, 2
	23_8_19_ywXMiwo_or_gr64mutants_DCP1555_females.lif23_8_19_ywXMiwo_or_gr64mutants_DCP1555_females.lif - miwo_x_yw_012	1.68445	1751	23_8_19_ywXMiwo_or_gr64mutants_DCP1555_females.lif	23_8_19_ywXMiwo_or_gr64mutants_DCP1555_females.lif23_8_19_ywXMiwo_or_gr64mutants_DCP1555_females.lif - miwo_x_yw_012	Control	2	94099.1	8185.32	85913.8	310768	216669	16	30.2795	91.3014	239	1781	2020	0.0291986	0.0207301	0.0214667	1263.38	1031	0	1031	232.385	0.406536	1.09565	1.20004	0	0.107252	34	0	30	30	4	0	0.000349187	0.000318813	2050	239	1811	1.46341	1.65654	0	Control, 2
	23_8_19_ywXMiwo_or_gr64mutants_DCP1555_females.lif23_8_19_ywXMiwo_or_gr64mutants_DCP1555_females.lif - miwo_x_yw_014	1.57293	2065	23_8_19_ywXMiwo_or_gr64mutants_DCP1555_females.lif	23_8_19_ywXMiwo_or_gr64mutants_DCP1555_females.lif23_8_19_ywXMiwo_or_gr64mutants_DCP1555_females.lif - miwo_x_yw_014	Control	2	130305	23468.7	106836	299448	169143	15	43.515	81.989	674	2098	2772	0.0287191	0.0196376	0.0212732	1714.19	1520.89	13.223	1507.67	193.298	0.572451	1.16718	1.41121	0.0563432	0.114281	36	1	33	34	2	4.261e-05	0.000308886	0.000260927	2806	675	2131	1.21169	1.54857	0.148148	Control, 2
	23_8_19_ywXMiwo_or_gr64mutants_DCP1555_females.lif23_8_19_ywXMiwo_or_gr64mutants_DCP1555_females.lif - miwo_x_yw_016	2.0562	1429	23_8_19_ywXMiwo_or_gr64mutants_DCP1555_females.lif	23_8_19_ywXMiwo_or_gr64mutants_DCP1555_females.lif23_8_19_ywXMiwo_or_gr64mutants_DCP1555_females.lif - miwo_x_yw_016	Control	2	80089	613.4	79475.6	351316	271227	17	22.7968	99.2341	14	1459	1473	0.0228236	0.0183578	0.018392	2412.52	1867.96	0	1867.96	544.558	0.686709	2.33236	2.35036	0	0.200773	40	0	30	30	10	0	0.000377474	0.000374583	1503	14	1489	1.99601	2.01478	0	Control, 2
	23_8_19_ywXMiwo_or_gr64mutants_DCP1555_females.lif23_8_19_ywXMiwo_or_gr64mutants_DCP1555_females.lif - miwo_x_yw_018	0.994764	1891	23_8_19_ywXMiwo_or_gr64mutants_DCP1555_females.lif	23_8_19_ywXMiwo_or_gr64mutants_DCP1555_females.lif23_8_19_ywXMiwo_or_gr64mutants_DCP1555_females.lif - miwo_x_yw_018	Control	2	192879	90889.4	101992	317968	125089	16	60.6598	52.879	2302	1910	4212	0.0253275	0.0187269	0.0218376	1537.65	1033.28	205.64	827.632	504.367	0.483585	0.535713	0.811465	0.226253	0.403207	31	5	19	24	7	5.50119e-05	0.000186288	0.000124431	4236	2307	1929	0.566572	0.984966	0.216732	Control, 2
	23_8_19_ywXMiwo_or_gr64mutants_DCP1555_females.lif23_8_19_ywXMiwo_or_gr64mutants_DCP1555_females.lif - miwo_x_yw_020	1.35205	1897	23_8_19_ywXMiwo_or_gr64mutants_DCP1555_females.lif	23_8_19_ywXMiwo_or_gr64mutants_DCP1555_females.lif23_8_19_ywXMiwo_or_gr64mutants_DCP1555_females.lif - miwo_x_yw_020	Control	2	110239	35416.7	74823.1	247268	137029	14	44.5827	67.8737	1176	1923	3099	0.0332046	0.0257006	0.0281117	1869.14	1795.45	0	1795.45	73.689	0.755916	1.62869	2.39959	0	0.0537742	26	0	26	26	0	0	0.000347486	0.000235852	3125	1176	1949	0.832	1.33402	0	Control, 2
	23_8_19_ywXMiwo_or_gr64mutants_DCP1555_females.lif23_8_19_ywXMiwo_or_gr64mutants_DCP1555_females.lif - miwo_x_yw_022	1.90344	2113	23_8_19_ywXMiwo_or_gr64mutants_DCP1555_females.lif	23_8_19_ywXMiwo_or_gr64mutants_DCP1555_females.lif23_8_19_ywXMiwo_or_gr64mutants_DCP1555_females.lif - miwo_x_yw_022	Control	2	155387	34073.4	121314	323794	168406	17	47.9896	78.0719	869	2154	3023	0.0255038	0.0177556	0.0194546	2938.71	2314.59	624.783	1689.8	624.124	0.907587	1.48956	1.39291	1.83364	0.370628	61	13	41	54	7	0.000381529	0.000337966	0.000347519	3077	882	2195	1.75496	1.86788	1.47392	Control, 2
	23_8_19_ywXMiwo_or_gr64mutants_DCP1555_females.lif23_8_19_ywXMiwo_or_gr64mutants_DCP1555_females.lif - miwo_x_yw_024	0.771704	1543	23_8_19_ywXMiwo_or_gr64mutants_DCP1555_females.lif	23_8_19_ywXMiwo_or_gr64mutants_DCP1555_females.lif23_8_19_ywXMiwo_or_gr64mutants_DCP1555_females.lif - miwo_x_yw_024	Control	2	77585.1	6823.56	70761.5	243561	165976	14	31.8545	91.2051	189	1555	1744	0.0276982	0.0219752	0.0224785	1116.52	618.393	0.955	617.438	498.122	0.458413	0.797051	0.872561	0.0139956	0.300124	15	0	12	12	3	0	0.000169584	0.000154669	1756	189	1567	0.683371	0.765795	0	Control, 2
	23_8_19_ywXMiwo_or_gr64mutants_DCP1555_females.lif23_8_19_ywXMiwo_or_gr64mutants_DCP1555_females.lif - miwo_x_yw_028	1.08865	1908	23_8_19_ywXMiwo_or_gr64mutants_DCP1555_females.lif	23_8_19_ywXMiwo_or_gr64mutants_DCP1555_females.lif23_8_19_ywXMiwo_or_gr64mutants_DCP1555_females.lif - miwo_x_yw_028	Control	2	88973.6	9975.4	78998.3	231075	142102	14	38.5042	88.7884	367	1929	2296	0.0367905	0.0244182	0.0258054	1200.13	902.721	0	902.721	297.403	0.519367	1.01459	1.14271	0	0.209291	24	0	21	21	3	0	0.000265829	0.000236025	2317	367	1950	0.906344	1.07692	0	Control, 2
	23_8_19_ywXMiwo_or_gr64mutants_DCP1555_females.lif23_8_19_ywXMiwo_or_gr64mutants_DCP1555_females.lif - miwo_x_yw_030	0.822737	1326	23_8_19_ywXMiwo_or_gr64mutants_DCP1555_females.lif	23_8_19_ywXMiwo_or_gr64mutants_DCP1555_females.lif23_8_19_ywXMiwo_or_gr64mutants_DCP1555_females.lif - miwo_x_yw_030	Control	2	73040.4	16147.1	56892.4	201799	128759	13	36.1946	77.8917	614	1337	1951	0.0380253	0.0235005	0.0267113	655.35	593.047	117.845	475.202	62.303	0.324754	0.811944	0.835264	0.72982	0.0483866	14	1	11	12	2	6.19305e-05	0.000193347	0.000164293	1963	615	1348	0.611309	0.816024	0.162602	Control, 2
	21_8_19_MiwoXGr64_mutants_fk2555_dcp1647_females.lif21_8_19_MiwoXGr64_mutants_fk2555_dcp1647_females.lif - MiwoXyw001	0.852878	930	21_8_19_MiwoXGr64_mutants_fk2555_dcp1647_females.lif	21_8_19_MiwoXGr64_mutants_fk2555_dcp1647_females.lif21_8_19_MiwoXGr64_mutants_fk2555_dcp1647_females.lif - MiwoXyw001	Control	3	109250	1940.05	107310	534595	425345	26	20.436	98.2246	47	938	985	0.0242262	0.008741	0.00901602	156.106	134.365	0	134.365	21.741	0.0292008	0.122989	0.125212	0	0.00511135	11	0	8	8	3	0	7.45501e-05	7.32266e-05	993	47	946	0.805639	0.845666	0	Control, 3
	21_8_19_MiwoXGr64_mutants_fk2555_dcp1647_females.lif21_8_19_MiwoXGr64_mutants_fk2555_dcp1647_females.lif - MiwoXyw004	0.284091	1404	21_8_19_MiwoXGr64_mutants_fk2555_dcp1647_females.lif	21_8_19_MiwoXGr64_mutants_fk2555_dcp1647_females.lif21_8_19_MiwoXGr64_mutants_fk2555_dcp1647_females.lif - MiwoXyw004	Control	3	137398	33588.7	103809	314107	176709	19	43.7424	75.5534	792	1408	2200	0.0235794	0.0135634	0.0160119	250.243	242.479	199.588	42.89	7.765	0.079668	0.176479	0.0413163	0.594213	0.00439425	11	4	4	8	3	0.000119088	3.85323e-05	5.8225e-05	2208	796	1412	0.362319	0.283286	0.502513	Control, 3
	21_8_19_MiwoXGr64_mutants_fk2555_dcp1647_females.lif21_8_19_MiwoXGr64_mutants_fk2555_dcp1647_females.lif - MiwoXyw007	0.27881	2146	21_8_19_MiwoXGr64_mutants_fk2555_dcp1647_females.lif	21_8_19_MiwoXGr64_mutants_fk2555_dcp1647_females.lif21_8_19_MiwoXGr64_mutants_fk2555_dcp1647_females.lif - MiwoXyw007	Control	3	194249	62411.3	131838	546333	352083	24	35.5552	67.8706	1693	2152	3845	0.0271265	0.016323	0.0197941	342.532	197.962	0	197.962	144.57	0.0626966	0.101911	0.150155	0	0.0410614	9	0	6	6	3	0	4.55103e-05	3.08881e-05	3851	1693	2158	0.155804	0.278035	0	Control, 3
	21_8_19_MiwoXGr64_mutants_fk2555_dcp1647_females.lif21_8_19_MiwoXGr64_mutants_fk2555_dcp1647_females.lif - MiwoXyw009	0.324675	1228	21_8_19_MiwoXGr64_mutants_fk2555_dcp1647_females.lif	21_8_19_MiwoXGr64_mutants_fk2555_dcp1647_females.lif21_8_19_MiwoXGr64_mutants_fk2555_dcp1647_females.lif - MiwoXyw009	Control	3	180445	67119.7	113326	513590	333145	25	35.134	62.8035	1174	1232	2406	0.0174911	0.0108713	0.0133337	123.716	93.842	0	93.842	29.875	0.0240885	0.0520059	0.0828073	0	0.00896761	7	0	4	4	3	0	3.52965e-05	2.21674e-05	2410	1174	1236	0.165975	0.323625	0	Control, 3
	21_8_19_MiwoXGr64_mutants_fk2555_dcp1647_females.lif21_8_19_MiwoXGr64_mutants_fk2555_dcp1647_females.lif - MiwoXyw011	0.441501	2255	21_8_19_MiwoXGr64_mutants_fk2555_dcp1647_females.lif	21_8_19_MiwoXGr64_mutants_fk2555_dcp1647_females.lif21_8_19_MiwoXGr64_mutants_fk2555_dcp1647_females.lif - MiwoXyw011	Control	3	180768	45981	134787	424248	243480	17	42.609	74.5635	1284	2265	3549	0.0279246	0.0168043	0.0196329	291.359	255.051	0.813	254.238	36.31	0.0686765	0.141093	0.188622	0.00176812	0.0149129	10	0	10	10	0	0	7.41913e-05	5.53196e-05	3559	1284	2275	0.280978	0.43956	0	Control, 3
	21_8_19_MiwoXGr64_mutants_fk2555_dcp1647_females.lif21_8_19_MiwoXGr64_mutants_fk2555_dcp1647_females.lif - MiwoXyw013	0.190961	1568	21_8_19_MiwoXGr64_mutants_fk2555_dcp1647_females.lif	21_8_19_MiwoXGr64_mutants_fk2555_dcp1647_females.lif21_8_19_MiwoXGr64_mutants_fk2555_dcp1647_females.lif - MiwoXyw013	Control	3	207537	69053.4	138484	550953	343416	25	37.6688	66.7271	1109	1571	2680	0.01606	0.0113443	0.0129133	56.94	56.94	37.714	19.227	0	0.0103348	0.027436	0.013884	0.0546157	0	5	2	3	5	0	2.89631e-05	2.16632e-05	2.40921e-05	2685	1111	1574	0.18622	0.190597	0.180018	Control, 3
	21_8_19_MiwoXGr64_mutants_fk2555_dcp1647_females.lif21_8_19_MiwoXGr64_mutants_fk2555_dcp1647_females.lif - MiwoXyw015	0	1200	21_8_19_MiwoXGr64_mutants_fk2555_dcp1647_females.lif	21_8_19_MiwoXGr64_mutants_fk2555_dcp1647_females.lif21_8_19_MiwoXGr64_mutants_fk2555_dcp1647_females.lif - MiwoXyw015	Control	3	168309	46750.6	121558	494363	326055	26	34.0456	72.2233	801	1200	2001	0.0171335	0.0098718	0.0118889	103.308	0	0	0	103.308	0.0208972	0	0	0	0.0316837	2	0	0	0	2	0	0	0	2001	801	1200	0	0	0	Control, 3
	21_8_19_MiwoXGr64_mutants_fk2555_dcp1647_females.lif21_8_19_MiwoXGr64_mutants_fk2555_dcp1647_females.lif - MiwoXyw017	0.807537	737	21_8_19_MiwoXGr64_mutants_fk2555_dcp1647_females.lif	21_8_19_MiwoXGr64_mutants_fk2555_dcp1647_females.lif21_8_19_MiwoXGr64_mutants_fk2555_dcp1647_females.lif - MiwoXyw017	Control	3	85855	25573.4	60281.3	330254	244399	19	25.9967	70.2129	574	743	1317	0.0224452	0.0123255	0.0153398	331.439	261.705	70.695	191.009	69.734	0.100359	0.304822	0.316863	0.27644	0.0285332	10	2	6	8	2	7.82063e-05	9.95333e-05	9.31803e-05	1325	576	749	0.603774	0.801068	0.347222	Control, 3
	21_8_19_MiwoXGr64_mutants_fk2555_dcp1647_females.lif21_8_19_MiwoXGr64_mutants_fk2555_dcp1647_females.lif - MiwoXyw019	0.0693963	1440	21_8_19_MiwoXGr64_mutants_fk2555_dcp1647_females.lif	21_8_19_MiwoXGr64_mutants_fk2555_dcp1647_females.lif21_8_19_MiwoXGr64_mutants_fk2555_dcp1647_females.lif - MiwoXyw019	Control	3	131043	35836.8	95205.7	393429	262387	20	33.3078	72.6525	1167	1441	2608	0.0325642	0.0151357	0.0199019	81.935	2.81	1.331	1.479	79.125	0.0208259	0.00214434	0.00155348	0.00371405	0.0301559	4	0	1	1	3	0	1.05036e-05	7.63111e-06	2609	1167	1442	0.0383289	0.0693481	0	Control, 3
	21_8_19_MiwoXGr64_mutants_fk2555_dcp1647_females.lif21_8_19_MiwoXGr64_mutants_fk2555_dcp1647_females.lif - MiwoXyw022	0.642978	2936	21_8_19_MiwoXGr64_mutants_fk2555_dcp1647_females.lif	21_8_19_MiwoXGr64_mutants_fk2555_dcp1647_females.lif21_8_19_MiwoXGr64_mutants_fk2555_dcp1647_females.lif - MiwoXyw022	Control	3	275304	91424.5	183879	638004	362700	26	43.1508	66.7913	1747	2955	4702	0.0191087	0.0160703	0.0170793	2140.97	2140.97	921.252	1219.71	0	0.335573	0.777675	0.663324	1.00766	0	27	8	19	27	0	8.75039e-05	0.000103329	9.80734e-05	4729	1755	2974	0.570945	0.63887	0.45584	Control, 3
	21_8_19_MiwoXGr64_mutants_fk2555_dcp1647_females.lif21_8_19_MiwoXGr64_mutants_fk2555_dcp1647_females.lif - MiwoXyw024	0.428571	2788	21_8_19_MiwoXGr64_mutants_fk2555_dcp1647_females.lif	21_8_19_MiwoXGr64_mutants_fk2555_dcp1647_females.lif21_8_19_MiwoXGr64_mutants_fk2555_dcp1647_females.lif - MiwoXyw024	Control	3	268766	64288.9	204477	672340	403573	34	39.9748	76.0798	1427	2800	4227	0.0221967	0.0136935	0.0157274	447.465	208.019	0	208.019	239.446	0.0665534	0.0773977	0.101732	0	0.0593273	17	0	12	12	5	0	5.86863e-05	4.46484e-05	4239	1427	2812	0.283086	0.426743	0	Control, 3
	21_8_19_MiwoXGr64_mutants_fk2555_dcp1647_females.lif21_8_19_MiwoXGr64_mutants_fk2555_dcp1647_females.lif - MiwoXyw026	0.113507	2640	21_8_19_MiwoXGr64_mutants_fk2555_dcp1647_females.lif	21_8_19_MiwoXGr64_mutants_fk2555_dcp1647_females.lif21_8_19_MiwoXGr64_mutants_fk2555_dcp1647_females.lif - MiwoXyw026	Control	3	213680	56589.4	157091	435278	221599	20	49.0904	73.517	1377	2643	4020	0.0243332	0.0168246	0.0188132	32.241	32.241	2.144	30.096	0	0.00740698	0.0150885	0.0191583	0.0037887	0	4	1	3	4	0	1.76712e-05	1.90972e-05	1.87196e-05	4024	1378	2646	0.0994036	0.113379	0.0725689	Control, 3
	23_8_19_ywXMiwo_or_gr64mutants_DCP1555_females.lif23_8_19_ywXMiwo_or_gr64mutants_DCP1555_females.lif - miwo_x_yw_026	1.35617	1382	23_8_19_ywXMiwo_or_gr64mutants_DCP1555_females.lif	23_8_19_ywXMiwo_or_gr64mutants_DCP1555_females.lif23_8_19_ywXMiwo_or_gr64mutants_DCP1555_females.lif - miwo_x_yw_026	Control	3	91894.2	20618.5	71275.8	291603	199709	15	31.5135	77.5629	559	1401	1960	0.0271116	0.019656	0.0213289	1256.62	1102.41	128.424	973.987	154.213	0.430937	1.19965	1.3665	0.622858	0.0772184	26	2	19	21	5	9.70003e-05	0.00026657	0.000228524	1981	561	1420	1.06007	1.33803	0.356506	Control, 3
	24_8_19_ywXMiwo_or_gr64mutants_DCP1555_females.lif24_8_19_ywXMiwo_or_gr64mutants_DCP1555_females.lif - Gr64aGal4_x_Miwo_002	2.36357	2809	24_8_19_ywXMiwo_or_gr64mutants_DCP1555_females.lif	24_8_19_ywXMiwo_or_gr64mutants_DCP1555_females.lif24_8_19_ywXMiwo_or_gr64mutants_DCP1555_females.lif - Gr64aGal4_x_Miwo_002	Gr64a	1	204535	34539.6	169996	403184	198649	20	50.73	83.1131	949	2877	3826	0.0274757	0.016924	0.0187058	4960.82	4333.87	56.678	4277.2	626.952	1.23041	2.11889	2.51606	0.164096	0.315605	81	4	68	72	9	0.000115809	0.00040001	0.000352017	3898	953	2945	1.8471	2.309	0.419727	Gr64a, 1
	24_8_19_ywXMiwo_or_gr64mutants_DCP1555_females.lif24_8_19_ywXMiwo_or_gr64mutants_DCP1555_females.lif - Gr64aGal4_x_Miwo_004	2.6231	2116	24_8_19_ywXMiwo_or_gr64mutants_DCP1555_females.lif	24_8_19_ywXMiwo_or_gr64mutants_DCP1555_females.lif24_8_19_ywXMiwo_or_gr64mutants_DCP1555_females.lif - Gr64aGal4_x_Miwo_004	Gr64a	1	189979	59767.2	130213	355492	165513	17	53.4411	68.541	1491	2173	3664	0.0249468	0.016688	0.0192864	2941.51	2525.34	120.269	2405.07	416.172	0.827449	1.32927	1.84702	0.201229	0.251436	69	4	57	61	8	6.69264e-05	0.000437743	0.000321089	3725	1495	2230	1.63758	2.55605	0.267559	Gr64a, 1
	24_8_19_ywXMiwo_or_gr64mutants_DCP1555_females.lif24_8_19_ywXMiwo_or_gr64mutants_DCP1555_females.lif - Gr64aGal4_x_Miwo_006	4.14263	1828	24_8_19_ywXMiwo_or_gr64mutants_DCP1555_females.lif	24_8_19_ywXMiwo_or_gr64mutants_DCP1555_females.lif24_8_19_ywXMiwo_or_gr64mutants_DCP1555_females.lif - Gr64aGal4_x_Miwo_006	Gr64a	1	103427	4891.2	98535.3	353103	249677	16	29.2908	95.2707	144	1907	2051	0.0294407	0.0193535	0.0198305	4306.08	3469.66	0.146	3469.52	836.42	1.2195	3.35471	3.52109	0.00298496	0.335004	96	0	79	79	17	0	0.000801743	0.000763827	2130	144	1986	3.70892	3.97784	0	Gr64a, 1
	24_8_19_ywXMiwo_or_gr64mutants_DCP1555_females.lif24_8_19_ywXMiwo_or_gr64mutants_DCP1555_females.lif - Gr64aGal4_x_Miwo_008	2.68719	3730	24_8_19_ywXMiwo_or_gr64mutants_DCP1555_females.lif	24_8_19_ywXMiwo_or_gr64mutants_DCP1555_females.lif24_8_19_ywXMiwo_or_gr64mutants_DCP1555_females.lif - Gr64aGal4_x_Miwo_008	Gr64a	1	238398	71478.3	166920	437192	198794	17	54.5293	70.0173	2794	3833	6627	0.0390888	0.0229631	0.0277981	5725.65	4965.92	243.447	4722.47	759.734	1.30964	2.08304	2.82919	0.340589	0.382177	117	3	103	106	11	4.19708e-05	0.000617063	0.000444635	6733	2797	3936	1.57434	2.61687	0.107258	Gr64a, 1
	24_8_19_ywXMiwo_or_gr64mutants_DCP1555_females.lif24_8_19_ywXMiwo_or_gr64mutants_DCP1555_females.lif - Gr64aGal4_x_Miwo_010	3.862	1867	24_8_19_ywXMiwo_or_gr64mutants_DCP1555_females.lif	24_8_19_ywXMiwo_or_gr64mutants_DCP1555_females.lif24_8_19_ywXMiwo_or_gr64mutants_DCP1555_females.lif - Gr64aGal4_x_Miwo_010	Gr64a	1	124950	18267.8	106682	377488	252538	16	33.1003	85.3799	576	1942	2518	0.0315309	0.0182037	0.0201521	3673.96	3283.47	404.895	2878.58	390.417	0.973266	2.62784	2.69828	2.21644	0.154599	86	2	75	77	9	0.000109482	0.000703025	0.000616249	2595	578	2017	2.96724	3.71839	0.346021	Gr64a, 1
	24_8_19_ywXMiwo_or_gr64mutants_DCP1555_females.lif24_8_19_ywXMiwo_or_gr64mutants_DCP1555_females.lif - Gr64aGal4_x_Miwo_012	3.5131	3131	24_8_19_ywXMiwo_or_gr64mutants_DCP1555_females.lif	24_8_19_ywXMiwo_or_gr64mutants_DCP1555_females.lif24_8_19_ywXMiwo_or_gr64mutants_DCP1555_females.lif - Gr64aGal4_x_Miwo_012	Gr64a	1	194640	33956.4	160683	383961	189321	15	50.6926	82.5542	1068	3245	4313	0.0314521	0.020195	0.0221589	6368.54	5894.09	300.633	5593.45	474.452	1.65864	3.0282	3.48104	0.885351	0.250607	130	7	114	121	9	0.000206147	0.00070947	0.000621661	4434	1075	3359	2.72891	3.39387	0.651163	Gr64a, 1
	24_8_19_ywXMiwo_or_gr64mutants_DCP1555_females.lif24_8_19_ywXMiwo_or_gr64mutants_DCP1555_females.lif - Gr64aGal4_x_Miwo_014	4.59653	1868	24_8_19_ywXMiwo_or_gr64mutants_DCP1555_females.lif	24_8_19_ywXMiwo_or_gr64mutants_DCP1555_females.lif24_8_19_ywXMiwo_or_gr64mutants_DCP1555_females.lif - Gr64aGal4_x_Miwo_014	Gr64a	1	115056	6187.73	108868	335525	220469	16	34.2912	94.622	188	1958	2146	0.0303827	0.0179851	0.0186518	3697.97	3590.8	19.717	3571.08	107.173	1.10214	3.12092	3.2802	0.318647	0.0486111	94	0	90	90	4	0	0.00082669	0.00078223	2236	188	2048	4.02504	4.39453	0	Gr64a, 1
	24_8_19_ywXMiwo_or_gr64mutants_DCP1555_females.lif24_8_19_ywXMiwo_or_gr64mutants_DCP1555_females.lif - Gr64aGal4_x_Miwo_016	1.9917	2362	24_8_19_ywXMiwo_or_gr64mutants_DCP1555_females.lif	24_8_19_ywXMiwo_or_gr64mutants_DCP1555_females.lif24_8_19_ywXMiwo_or_gr64mutants_DCP1555_females.lif - Gr64aGal4_x_Miwo_016	Gr64a	1	150891	36029.1	114864	376978	226088	18	40.0264	76.1238	1206	2410	3616	0.033473	0.0209814	0.0239643	2957.66	2686.57	100.115	2586.45	271.096	0.784571	1.78047	2.25176	0.277873	0.119909	52	2	48	50	2	5.55107e-05	0.000417886	0.000331365	3666	1208	2458	1.36388	1.95281	0.165563	Gr64a, 1
	24_8_19_ywXMiwo_or_gr64mutants_DCP1555_females.lif24_8_19_ywXMiwo_or_gr64mutants_DCP1555_females.lif - Gr64aGal4_x_Miwo_018	5.04202	1469	24_8_19_ywXMiwo_or_gr64mutants_DCP1555_females.lif	24_8_19_ywXMiwo_or_gr64mutants_DCP1555_females.lif24_8_19_ywXMiwo_or_gr64mutants_DCP1555_females.lif - Gr64aGal4_x_Miwo_018	Gr64a	1	82221.1	5215.11	77005.1	284921	202700	17	28.8575	93.6561	159	1547	1706	0.0304883	0.0200896	0.0207489	3777.57	3635.62	20.517	3615.1	141.95	1.32583	4.42176	4.69463	0.393414	0.07003	83	1	78	79	4	0.00019175	0.00101292	0.000960824	1785	160	1625	4.42577	4.8	0.625	Gr64a, 1
	24_8_19_ywXMiwo_or_gr64mutants_DCP1555_females.lif24_8_19_ywXMiwo_or_gr64mutants_DCP1555_females.lif - Gr64aGal4_x_Miwo_020	5.09404	1211	24_8_19_ywXMiwo_or_gr64mutants_DCP1555_females.lif	24_8_19_ywXMiwo_or_gr64mutants_DCP1555_females.lif24_8_19_ywXMiwo_or_gr64mutants_DCP1555_females.lif - Gr64aGal4_x_Miwo_020	Gr64a	1	97268.7	7636.63	89632.1	418768	321499	19	23.2273	92.1489	198	1276	1474	0.0259277	0.014236	0.0151539	3993.15	3523.28	0	3523.28	469.796	0.953547	3.62221	3.93083	0	0.146128	80	0	65	65	15	0	0.000725187	0.000668252	1539	198	1341	4.22352	4.84713	0	Gr64a, 1
	24_8_19_ywXMiwo_or_gr64mutants_DCP1555_females.lif24_8_19_ywXMiwo_or_gr64mutants_DCP1555_females.lif - Gr64aGal4_x_Miwo_022	4.00191	2015	24_8_19_ywXMiwo_or_gr64mutants_DCP1555_females.lif	24_8_19_ywXMiwo_or_gr64mutants_DCP1555_females.lif24_8_19_ywXMiwo_or_gr64mutants_DCP1555_females.lif - Gr64aGal4_x_Miwo_022	Gr64a	1	164551	26749.8	137802	438307	273756	19	37.5424	83.7442	625	2099	2724	0.0233647	0.015232	0.0165541	4735.2	4147.18	4.075	4143.1	588.172	1.08034	2.5203	3.00656	0.0152338	0.214853	95	0	84	84	11	0	0.000609571	0.00051048	2808	625	2183	2.99145	3.84792	0	Gr64a, 1
	24_8_19_ywXMiwo_or_gr64mutants_DCP1555_females.lif24_8_19_ywXMiwo_or_gr64mutants_DCP1555_females.lif - Gr64aGal4_x_Miwo_024	4.2471	2480	24_8_19_ywXMiwo_or_gr64mutants_DCP1555_females.lif	24_8_19_ywXMiwo_or_gr64mutants_DCP1555_females.lif24_8_19_ywXMiwo_or_gr64mutants_DCP1555_females.lif - Gr64aGal4_x_Miwo_024	Gr64a	1	183139	47383.9	135756	459632	276493	19	39.8447	74.1273	1520	2590	4110	0.0320784	0.0190784	0.022442	5372.2	4803.23	129.582	4673.65	568.964	1.1688	2.62273	3.44269	0.273473	0.20578	123	1	110	111	12	2.11042e-05	0.000810278	0.000606098	4221	1521	2700	2.62971	4.07407	0.0657462	Gr64a, 1
	24_8_19_ywXMiwo_or_gr64mutants_DCP1555_females.lif24_8_19_ywXMiwo_or_gr64mutants_DCP1555_females.lif - Gr64aGal4_x_Miwo_026	1.57964	2243	24_8_19_ywXMiwo_or_gr64mutants_DCP1555_females.lif	24_8_19_ywXMiwo_or_gr64mutants_DCP1555_females.lif24_8_19_ywXMiwo_or_gr64mutants_DCP1555_females.lif - Gr64aGal4_x_Miwo_026	Gr64a	1	210596	46705.3	163891	419299	208703	19	50.2257	77.8223	981	2279	3260	0.021004	0.0139056	0.0154799	2508.97	2026.52	290.592	1735.92	482.454	0.598372	0.962277	1.05919	0.622182	0.231167	46	6	36	42	4	0.000128465	0.000219659	0.000199434	3302	987	2315	1.27196	1.55508	0.607903	Gr64a, 1
	24_8_19_ywXMiwo_or_gr64mutants_DCP1555_females.lif24_8_19_ywXMiwo_or_gr64mutants_DCP1555_females.lif - Gr64aGal4_x_Miwo_028	3.92157	2009	24_8_19_ywXMiwo_or_gr64mutants_DCP1555_females.lif	24_8_19_ywXMiwo_or_gr64mutants_DCP1555_females.lif24_8_19_ywXMiwo_or_gr64mutants_DCP1555_females.lif - Gr64aGal4_x_Miwo_028	Gr64a	1	109854	7839.33	102015	339676	229822	16	32.3408	92.8643	271	2091	2362	0.0345693	0.020497	0.0215013	5370.23	4438.21	8.73	4429.48	932.022	1.58099	4.0401	4.34199	0.111362	0.405561	97	0	82	82	15	0	0.000803804	0.000746446	2444	271	2173	3.35516	3.77358	0	Gr64a, 1
	24_8_19_ywXMiwo_or_gr64mutants_DCP1555_females.lif24_8_19_ywXMiwo_or_gr64mutants_DCP1555_females.lif - Gr64aGal4_x_Miwo_030	1.79211	4932	24_8_19_ywXMiwo_or_gr64mutants_DCP1555_females.lif	24_8_19_ywXMiwo_or_gr64mutants_DCP1555_females.lif24_8_19_ywXMiwo_or_gr64mutants_DCP1555_females.lif - Gr64aGal4_x_Miwo_030	Gr64a	1	267194	52599.9	214594	442360	175166	21	60.4019	80.3139	1738	5022	6760	0.0330419	0.0234023	0.0253	4898.11	4560.58	198.482	4362.1	337.521	1.10727	1.70684	2.03272	0.377343	0.192685	98	2	90	92	6	3.80229e-05	0.000419397	0.000344319	6852	1740	5112	1.34267	1.76056	0.114943	Gr64a, 1
	23_8_19_ywXMiwo_or_gr64mutants_DCP1555_females.lif23_8_19_ywXMiwo_or_gr64mutants_DCP1555_females.lif - miwo_x_Gr64aGal4_002	2.83345	1406	23_8_19_ywXMiwo_or_gr64mutants_DCP1555_females.lif	23_8_19_ywXMiwo_or_gr64mutants_DCP1555_females.lif23_8_19_ywXMiwo_or_gr64mutants_DCP1555_females.lif - miwo_x_Gr64aGal4_002	Gr64a	2	73461.8	2177.79	71283.8	261167	187705	14	28.1283	97.0351	51	1447	1498	0.0234183	0.0202992	0.0203915	2287.55	1565.64	0	1565.64	721.913	0.875894	2.13122	2.19634	0	0.384599	47	0	41	41	6	0	0.000575166	0.000558113	1539	51	1488	2.66407	2.75538	0	Gr64a, 2
	23_8_19_ywXMiwo_or_gr64mutants_DCP1555_females.lif23_8_19_ywXMiwo_or_gr64mutants_DCP1555_females.lif - miwo_x_Gr64aGal4_006	2.50447	545	23_8_19_ywXMiwo_or_gr64mutants_DCP1555_females.lif	23_8_19_ywXMiwo_or_gr64mutants_DCP1555_females.lif23_8_19_ywXMiwo_or_gr64mutants_DCP1555_females.lif - miwo_x_Gr64aGal4_006	Gr64a	2	26795.2	452.939	26342.3	257898	231103	11	10.3898	98.3096	13	559	572	0.0287014	0.0212206	0.0213471	2190.42	948.86	0	948.86	1241.56	0.849335	3.54115	3.60204	0	0.537231	47	0	14	14	33	0	0.000531465	0.000522481	586	13	573	2.38908	2.44328	0	Gr64a, 2
	23_8_19_ywXMiwo_or_gr64mutants_DCP1555_females.lif23_8_19_ywXMiwo_or_gr64mutants_DCP1555_females.lif - miwo_x_Gr64aGal4_008	3.09187	1097	23_8_19_ywXMiwo_or_gr64mutants_DCP1555_females.lif	23_8_19_ywXMiwo_or_gr64mutants_DCP1555_females.lif23_8_19_ywXMiwo_or_gr64mutants_DCP1555_females.lif - miwo_x_Gr64aGal4_008	Gr64a	2	51631.9	7317.05	44314.9	227620	175988	11	22.6834	85.8284	295	1132	1427	0.0403168	0.0255445	0.0276379	2506.12	1654.53	1.469	1653.06	851.585	1.10101	3.20448	3.73027	0.0200764	0.483889	53	0	35	35	18	0	0.000789803	0.000677875	1462	295	1167	2.39398	2.99914	0	Gr64a, 2
	23_8_19_ywXMiwo_or_gr64mutants_DCP1555_females.lif23_8_19_ywXMiwo_or_gr64mutants_DCP1555_females.lif - miwo_x_Gr64aGal4_010	2.08109	2729	23_8_19_ywXMiwo_or_gr64mutants_DCP1555_females.lif	23_8_19_ywXMiwo_or_gr64mutants_DCP1555_females.lif23_8_19_ywXMiwo_or_gr64mutants_DCP1555_females.lif - miwo_x_Gr64aGal4_010	Gr64a	2	140989	9511.96	131477	360437	219447	15	39.1162	93.2535	276	2787	3063	0.0290161	0.0211976	0.0217251	2844.37	2381.51	0	2381.51	462.86	0.789147	1.68915	1.81135	0	0.210922	66	0	58	58	8	0	0.000441141	0.000411379	3121	276	2845	1.85838	2.03866	0	Gr64a, 2
	23_8_19_ywXMiwo_or_gr64mutants_DCP1555_females.lif23_8_19_ywXMiwo_or_gr64mutants_DCP1555_females.lif - miwo_x_Gr64aGal4_012	3.85208	624	23_8_19_ywXMiwo_or_gr64mutants_DCP1555_females.lif	23_8_19_ywXMiwo_or_gr64mutants_DCP1555_females.lif23_8_19_ywXMiwo_or_gr64mutants_DCP1555_females.lif - miwo_x_Gr64aGal4_012	Gr64a	2	36519.1	1728.88	34790.3	280045	243526	15	13.0405	95.2658	53	649	702	0.0306556	0.0186546	0.0192228	2206.51	1660.7	0	1660.7	545.806	0.787914	4.54749	4.77348	0	0.224127	33	0	25	25	8	0	0.000718592	0.000684572	727	53	674	3.43879	3.7092	0	Gr64a, 2
	23_8_19_ywXMiwo_or_gr64mutants_DCP1555_females.lif23_8_19_ywXMiwo_or_gr64mutants_DCP1555_females.lif - miwo_x_Gr64aGal4_014	2.61357	1565	23_8_19_ywXMiwo_or_gr64mutants_DCP1555_females.lif	23_8_19_ywXMiwo_or_gr64mutants_DCP1555_females.lif23_8_19_ywXMiwo_or_gr64mutants_DCP1555_females.lif - miwo_x_Gr64aGal4_014	Gr64a	2	80465.8	14152.7	66313.2	229897	149431	15	35.0008	82.4116	473	1607	2080	0.0334211	0.0242335	0.0258495	3885.44	3594.5	249.282	3345.22	290.94	1.69008	4.46711	5.04457	1.76137	0.194707	50	2	42	44	6	0.000141315	0.000633358	0.000546816	2124	475	1649	2.07156	2.547	0.421053	Gr64a, 2
	23_8_19_ywXMiwo_or_gr64mutants_DCP1555_females.lif23_8_19_ywXMiwo_or_gr64mutants_DCP1555_females.lif - miwo_x_Gr64aGal4_016	9.28196	518	23_8_19_ywXMiwo_or_gr64mutants_DCP1555_females.lif	23_8_19_ywXMiwo_or_gr64mutants_DCP1555_females.lif23_8_19_ywXMiwo_or_gr64mutants_DCP1555_females.lif - miwo_x_Gr64aGal4_016	Gr64a	2	41132.3	47.095	41086	257310	216178	14	15.9855	99.8875	0	571	571	0	0.0138977	0.013882	3977.35	3181.23	0	3181.23	796.116	1.54574	7.73415	7.74286	0	0.368257	65	0	53	53	12	0	0.00128998	0.00128853	624	0	624	8.49359	8.49359	NA	Gr64a, 2
	23_8_19_ywXMiwo_or_gr64mutants_DCP1555_females.lif23_8_19_ywXMiwo_or_gr64mutants_DCP1555_females.lif - miwo_x_Gr64aGal4_018	1.74575	2195	23_8_19_ywXMiwo_or_gr64mutants_DCP1555_females.lif	23_8_19_ywXMiwo_or_gr64mutants_DCP1555_females.lif23_8_19_ywXMiwo_or_gr64mutants_DCP1555_females.lif - miwo_x_Gr64aGal4_018	Gr64a	2	101439	15380.4	86058.1	302206	200768	14	33.566	84.8377	489	2234	2723	0.0317937	0.0259592	0.0268438	2934.08	2857.97	1.543	2856.42	76.116	0.970886	2.81744	3.31918	0.0100322	0.0379125	39	0	39	39	0	0	0.000453182	0.000384469	2762	489	2273	1.41202	1.71579	0	Gr64a, 2
	23_8_19_ywXMiwo_or_gr64mutants_DCP1555_females.lif23_8_19_ywXMiwo_or_gr64mutants_DCP1555_females.lif - miwo_x_Gr64aGal4_020	2.85987	1019	23_8_19_ywXMiwo_or_gr64mutants_DCP1555_females.lif	23_8_19_ywXMiwo_or_gr64mutants_DCP1555_females.lif23_8_19_ywXMiwo_or_gr64mutants_DCP1555_females.lif - miwo_x_Gr64aGal4_020	Gr64a	2	51010.9	2256.84	48754.1	237525	186514	15	21.4761	95.5758	58	1049	1107	0.0256997	0.0215161	0.0217012	2627.49	1673.05	0	1673.05	954.442	1.1062	3.27978	3.4316	0	0.511724	44	0	30	30	14	0	0.000615333	0.000588109	1137	58	1079	2.63852	2.78035	0	Gr64a, 2
	23_8_19_ywXMiwo_or_gr64mutants_DCP1555_females.lif23_8_19_ywXMiwo_or_gr64mutants_DCP1555_females.lif - miwo_x_Gr64aGal4_022	1.32979	1484	23_8_19_ywXMiwo_or_gr64mutants_DCP1555_females.lif	23_8_19_ywXMiwo_or_gr64mutants_DCP1555_females.lif23_8_19_ywXMiwo_or_gr64mutants_DCP1555_females.lif - miwo_x_Gr64aGal4_022	Gr64a	2	73894.5	4510.81	69383.8	229268	155373	13	32.2306	93.8958	97	1504	1601	0.0215039	0.0216765	0.021666	964.877	743.88	0	743.88	220.994	0.420851	1.00668	1.07212	0	0.142235	24	0	20	20	4	0	0.000288252	0.000270656	1621	97	1524	1.23381	1.31234	0	Gr64a, 2
	21_8_19_MiwoXGr64_mutants_fk2555_dcp1647_females.lif21_8_19_MiwoXGr64_mutants_fk2555_dcp1647_females.lif - MiwoXGr64aGal4002	0.767754	1034	21_8_19_MiwoXGr64_mutants_fk2555_dcp1647_females.lif	21_8_19_MiwoXGr64_mutants_fk2555_dcp1647_females.lif21_8_19_MiwoXGr64_mutants_fk2555_dcp1647_females.lif - MiwoXGr64aGal4002	Gr64a	3	104566	7170.53	97395.8	540426	435860	24	19.3489	93.1426	140	1042	1182	0.0195243	0.0106986	0.0113038	729.062	477.342	0	477.342	251.722	0.134905	0.456497	0.490105	0	0.0577516	17	0	8	8	9	0	8.21391e-05	7.65065e-05	1190	140	1050	0.672269	0.761905	0	Gr64a, 3
	21_8_19_MiwoXGr64_mutants_fk2555_dcp1647_females.lif21_8_19_MiwoXGr64_mutants_fk2555_dcp1647_females.lif - MiwoXGr64aGal4004	2.9724	457	21_8_19_MiwoXGr64_mutants_fk2555_dcp1647_females.lif	21_8_19_MiwoXGr64_mutants_fk2555_dcp1647_females.lif21_8_19_MiwoXGr64_mutants_fk2555_dcp1647_females.lif - MiwoXGr64aGal4004	Gr64a	3	57912.3	4150.98	53761.2	391371	333459	18	14.7973	92.8321	64	471	535	0.015418	0.00876097	0.0092381	614.443	513.872	0	513.872	100.571	0.156998	0.887328	0.955842	0	0.0301603	15	0	14	14	1	0	0.000260411	0.000241745	549	64	485	2.55009	2.8866	0	Gr64a, 3
	21_8_19_MiwoXGr64_mutants_fk2555_dcp1647_females.lif21_8_19_MiwoXGr64_mutants_fk2555_dcp1647_females.lif - MiwoXGr64aGal4006	0.446429	892	21_8_19_MiwoXGr64_mutants_fk2555_dcp1647_females.lif	21_8_19_MiwoXGr64_mutants_fk2555_dcp1647_females.lif21_8_19_MiwoXGr64_mutants_fk2555_dcp1647_females.lif - MiwoXGr64aGal4006	Gr64a	3	113612	24059.5	89552.6	425993	312381	22	26.6699	78.8232	324	896	1220	0.0134666	0.0100053	0.0107383	586.564	424.098	24.33	399.768	162.465	0.137693	0.373286	0.446406	0.101124	0.052008	9	1	4	5	4	4.15636e-05	4.46665e-05	4.40094e-05	1225	325	900	0.408163	0.444444	0.307692	Gr64a, 3
	21_8_19_MiwoXGr64_mutants_fk2555_dcp1647_females.lif21_8_19_MiwoXGr64_mutants_fk2555_dcp1647_females.lif - MiwoXGr64aGal4008	2.57009	834	21_8_19_MiwoXGr64_mutants_fk2555_dcp1647_females.lif	21_8_19_MiwoXGr64_mutants_fk2555_dcp1647_females.lif21_8_19_MiwoXGr64_mutants_fk2555_dcp1647_females.lif - MiwoXGr64aGal4008	Gr64a	3	109892	5948.82	103944	833225	723333	38	13.1888	94.5867	66	856	922	0.0110946	0.00823524	0.00839003	3172.04	2702.98	0	2702.98	469.061	0.380694	2.45966	2.60043	0	0.0648472	35	0	22	22	13	0	0.000211653	0.000200196	944	66	878	2.33051	2.50569	0	Gr64a, 3
	21_8_19_MiwoXGr64_mutants_fk2555_dcp1647_females.lif21_8_19_MiwoXGr64_mutants_fk2555_dcp1647_females.lif - MiwoXGr64aGal4011	1.62136	2063	21_8_19_MiwoXGr64_mutants_fk2555_dcp1647_females.lif	21_8_19_MiwoXGr64_mutants_fk2555_dcp1647_females.lif21_8_19_MiwoXGr64_mutants_fk2555_dcp1647_females.lif - MiwoXGr64aGal4011	Gr64a	3	234098	31072.6	203026	704705	470607	31	33.2193	86.7267	574	2097	2671	0.0184729	0.0103287	0.0114097	2746.76	2700.17	49.842	2650.33	46.589	0.389774	1.15343	1.30542	0.160405	0.00989974	36	0	34	34	2	0	0.000167466	0.000145238	2705	574	2131	1.25693	1.5955	0	Gr64a, 3
	21_8_19_MiwoXGr64_mutants_fk2555_dcp1647_females.lif21_8_19_MiwoXGr64_mutants_fk2555_dcp1647_females.lif - MiwoXGr64aGal4013	0.961538	1133	21_8_19_MiwoXGr64_mutants_fk2555_dcp1647_females.lif	21_8_19_MiwoXGr64_mutants_fk2555_dcp1647_females.lif21_8_19_MiwoXGr64_mutants_fk2555_dcp1647_females.lif - MiwoXGr64aGal4013	Gr64a	3	109662	14521.7	95140.7	654400	544739	31	16.7576	86.7583	406	1144	1550	0.0279581	0.0120243	0.0141344	504.186	306.371	58.05	248.322	197.813	0.0770455	0.279378	0.261005	0.399746	0.0363151	20	2	11	13	7	0.000137725	0.000115618	0.000118546	1563	408	1155	0.831734	0.952381	0.490196	Gr64a, 3
	21_8_19_MiwoXGr64_mutants_fk2555_dcp1647_females.lif21_8_19_MiwoXGr64_mutants_fk2555_dcp1647_females.lif - MiwoXGr64aGal4017	4.35993	1031	21_8_19_MiwoXGr64_mutants_fk2555_dcp1647_females.lif	21_8_19_MiwoXGr64_mutants_fk2555_dcp1647_females.lif21_8_19_MiwoXGr64_mutants_fk2555_dcp1647_females.lif - MiwoXGr64aGal4017	Gr64a	3	74824.6	2801.63	72023	402846	328021	16	18.574	96.2557	75	1078	1153	0.0267701	0.0149674	0.0154094	4584.91	3347.16	0	3347.16	1237.76	1.13813	4.47334	4.64735	0	0.377341	56	0	47	47	9	0	0.00065257	0.000628136	1200	75	1125	3.91667	4.17778	0	Gr64a, 3
	24_8_19_ywXMiwo_or_gr64mutants_DCP1555_females.lif24_8_19_ywXMiwo_or_gr64mutants_DCP1555_females.lif - Gr64bLexA_x_Miwo_004	8.45361	444	24_8_19_ywXMiwo_or_gr64mutants_DCP1555_females.lif	24_8_19_ywXMiwo_or_gr64mutants_DCP1555_females.lif24_8_19_ywXMiwo_or_gr64mutants_DCP1555_females.lif - Gr64bLexA_x_Miwo_004	Gr64b	1	35284.8	81.78	35203.3	269561	234276	15	13.0897	99.7691	2	485	487	0.0244559	0.0137771	0.013802	3176.3	3031.37	0	3031.37	144.933	1.17832	8.59116	8.61104	0	0.0618641	46	0	41	41	5	0	0.00116466	0.00116197	528	2	526	7.76515	7.79468	0	Gr64b, 1
	24_8_19_ywXMiwo_or_gr64mutants_DCP1555_females.lif24_8_19_ywXMiwo_or_gr64mutants_DCP1555_females.lif - Gr64bLexA_x_Miwo_006	5.4428	1025	24_8_19_ywXMiwo_or_gr64mutants_DCP1555_females.lif	24_8_19_ywXMiwo_or_gr64mutants_DCP1555_females.lif24_8_19_ywXMiwo_or_gr64mutants_DCP1555_females.lif - Gr64bLexA_x_Miwo_006	Gr64b	1	76717.2	3578.8	73138.5	394110	317393	17	19.4659	95.3353	100	1084	1184	0.0279424	0.0148212	0.0154333	3968.56	3912.24	0	3912.24	56.314	1.00697	5.09956	5.34909	0	0.0177425	59	0	59	59	0	0	0.000806688	0.000769059	1243	100	1143	4.74658	5.16185	0	Gr64b, 1
	24_8_19_ywXMiwo_or_gr64mutants_DCP1555_females.lif24_8_19_ywXMiwo_or_gr64mutants_DCP1555_females.lif - Gr64bLexA_x_Miwo_008	3.946	1850	24_8_19_ywXMiwo_or_gr64mutants_DCP1555_females.lif	24_8_19_ywXMiwo_or_gr64mutants_DCP1555_females.lif24_8_19_ywXMiwo_or_gr64mutants_DCP1555_females.lif - Gr64bLexA_x_Miwo_008	Gr64b	1	111696	13865.8	97830.4	341812	230116	16	32.6777	87.5861	470	1926	2396	0.0338963	0.0196871	0.021451	3915.95	3804.27	417.482	3386.79	111.683	1.14564	3.40591	3.4619	3.01087	0.0485335	89	10	76	86	3	0.000721197	0.000776855	0.000769945	2482	480	2002	3.46495	3.7962	2.08333	Gr64b, 1
	24_8_19_ywXMiwo_or_gr64mutants_DCP1555_females.lif24_8_19_ywXMiwo_or_gr64mutants_DCP1555_females.lif - Gr64bLexA_x_Miwo_010	9.68661	634	24_8_19_ywXMiwo_or_gr64mutants_DCP1555_females.lif	24_8_19_ywXMiwo_or_gr64mutants_DCP1555_females.lif24_8_19_ywXMiwo_or_gr64mutants_DCP1555_females.lif - Gr64bLexA_x_Miwo_010	Gr64b	1	60431.6	42.927	60388.9	351782	291350	17	17.1787	99.9294	0	702	702	0	0.0116246	0.0116164	1899.34	1692.56	0	1692.56	206.776	0.539919	2.80078	2.80276	0	0.0709714	75	0	68	68	7	0	0.00112603	0.00112524	770	0	770	8.83117	8.83117	NA	Gr64b, 1
	24_8_19_ywXMiwo_or_gr64mutants_DCP1555_females.lif24_8_19_ywXMiwo_or_gr64mutants_DCP1555_females.lif - Gr64bLexA_x_Miwo_012	5.56622	492	24_8_19_ywXMiwo_or_gr64mutants_DCP1555_females.lif	24_8_19_ywXMiwo_or_gr64mutants_DCP1555_females.lif24_8_19_ywXMiwo_or_gr64mutants_DCP1555_females.lif - Gr64bLexA_x_Miwo_012	Gr64b	1	37605.4	0	37607	194675	157070	15	19.317	100.004	0	521	521	NA	0.0138538	0.0138544	1647.45	1499.24	0	1499.24	148.208	0.846256	3.98678	3.9866	NA	0.0943566	33	0	29	29	4	NA	0.000771132	0.000771167	550	0	550	5.27273	5.27273	NA	Gr64b, 1
	24_8_19_ywXMiwo_or_gr64mutants_DCP1555_females.lif24_8_19_ywXMiwo_or_gr64mutants_DCP1555_females.lif - Gr64bLexA_x_Miwo_014	4.91196	1026	24_8_19_ywXMiwo_or_gr64mutants_DCP1555_females.lif	24_8_19_ywXMiwo_or_gr64mutants_DCP1555_females.lif24_8_19_ywXMiwo_or_gr64mutants_DCP1555_females.lif - Gr64bLexA_x_Miwo_014	Gr64b	1	86401.5	10997	75404.5	320965	234564	16	26.9193	87.2722	308	1079	1387	0.0280076	0.0143095	0.016053	2908.34	2765.3	62.936	2702.36	143.041	0.906121	3.20052	3.58382	0.572301	0.0609816	56	0	53	53	3	0	0.000702876	0.000613415	1440	308	1132	3.68056	4.68198	0	Gr64b, 1
	24_8_19_ywXMiwo_or_gr64mutants_DCP1555_females.lif24_8_19_ywXMiwo_or_gr64mutants_DCP1555_females.lif - Gr64bLexA_x_Miwo_018	6.71463	778	24_8_19_ywXMiwo_or_gr64mutants_DCP1555_females.lif	24_8_19_ywXMiwo_or_gr64mutants_DCP1555_females.lif24_8_19_ywXMiwo_or_gr64mutants_DCP1555_females.lif - Gr64bLexA_x_Miwo_018	Gr64b	1	51729.4	4134.15	47595.3	219661	167932	18	23.5496	92.0081	147	834	981	0.0355575	0.0175228	0.0189641	2861.99	2747.76	383.87	2363.89	114.448	1.30291	5.31179	4.96665	9.28534	0.0681516	63	6	56	62	1	0.00145133	0.00117659	0.00119854	1043	153	890	5.94439	6.29213	3.92157	Gr64b, 1
	24_8_19_ywXMiwo_or_gr64mutants_DCP1555_females.lif24_8_19_ywXMiwo_or_gr64mutants_DCP1555_females.lif - Gr64bLexA_x_Miwo_020	8.50277	495	24_8_19_ywXMiwo_or_gr64mutants_DCP1555_females.lif	24_8_19_ywXMiwo_or_gr64mutants_DCP1555_females.lif24_8_19_ywXMiwo_or_gr64mutants_DCP1555_females.lif - Gr64bLexA_x_Miwo_020	Gr64b	1	47199.5	10.404	47189.3	309209	262009	16	15.2646	99.9786	0	541	541	0	0.0114645	0.011462	1948.74	1945.24	0	1945.24	3.493	0.630233	4.12133	4.12221	0	0.00133316	46	0	46	46	0	0	0.000974796	0.000974587	587	0	587	7.83646	7.83646	NA	Gr64b, 1
	24_8_19_ywXMiwo_or_gr64mutants_DCP1555_females.lif24_8_19_ywXMiwo_or_gr64mutants_DCP1555_females.lif - Gr64bLexA_x_Miwo_022	10.7715	613	24_8_19_ywXMiwo_or_gr64mutants_DCP1555_females.lif	24_8_19_ywXMiwo_or_gr64mutants_DCP1555_females.lif24_8_19_ywXMiwo_or_gr64mutants_DCP1555_females.lif - Gr64bLexA_x_Miwo_022	Gr64b	1	56442.9	2857.7	53585.2	323688	267245	16	17.4374	94.937	73	687	760	0.025545	0.0128207	0.0134649	4004.5	3713.25	27.721	3685.53	291.246	1.23715	6.57877	6.87788	0.970047	0.108982	78	0	74	74	4	0	0.00138098	0.00131106	834	73	761	8.8729	9.72405	0	Gr64b, 1
	24_8_19_ywXMiwo_or_gr64mutants_DCP1555_females.lif24_8_19_ywXMiwo_or_gr64mutants_DCP1555_females.lif - Gr64bLexA_x_Miwo_024	3.65854	1027	24_8_19_ywXMiwo_or_gr64mutants_DCP1555_females.lif	24_8_19_ywXMiwo_or_gr64mutants_DCP1555_females.lif24_8_19_ywXMiwo_or_gr64mutants_DCP1555_females.lif - Gr64bLexA_x_Miwo_024	Gr64b	1	68558.3	1632.6	66925.7	370980	302422	18	18.4803	97.6187	50	1066	1116	0.0306259	0.0159281	0.0162781	1568.65	1522.74	4.438	1518.3	45.912	0.42284	2.22109	2.26864	0.271836	0.0151816	40	1	39	40	0	0.000612518	0.000582736	0.000583445	1156	51	1105	3.46021	3.52941	1.96078	Gr64b, 1
	24_8_19_ywXMiwo_or_gr64mutants_DCP1555_females.lif24_8_19_ywXMiwo_or_gr64mutants_DCP1555_females.lif - Gr64bLexA_x_Miwo_026	4.4293	1122	24_8_19_ywXMiwo_or_gr64mutants_DCP1555_females.lif	24_8_19_ywXMiwo_or_gr64mutants_DCP1555_females.lif24_8_19_ywXMiwo_or_gr64mutants_DCP1555_females.lif - Gr64bLexA_x_Miwo_026	Gr64b	1	68044.2	561.691	67482.5	331836	263792	16	20.5054	99.1745	15	1174	1189	0.0267051	0.0173971	0.0174739	3624.27	3587.53	0.146	3587.38	36.743	1.09219	5.27235	5.31602	0.0259929	0.0139288	55	0	52	52	3	0	0.00077057	0.000764209	1241	15	1226	4.19017	4.24144	0	Gr64b, 1
	24_8_19_ywXMiwo_or_gr64mutants_DCP1555_females.lif24_8_19_ywXMiwo_or_gr64mutants_DCP1555_females.lif - Gr64bLexA_x_Miwo_028	5.15239	1307	24_8_19_ywXMiwo_or_gr64mutants_DCP1555_females.lif	24_8_19_ywXMiwo_or_gr64mutants_DCP1555_females.lif24_8_19_ywXMiwo_or_gr64mutants_DCP1555_females.lif - Gr64bLexA_x_Miwo_028	Gr64b	1	98417	3798.31	94618.6	317166	218749	17	31.0301	96.1406	121	1378	1499	0.0318563	0.0145637	0.0152311	2860.75	2712.62	0.218	2712.4	147.99	0.901972	2.75625	2.86666	0.0057394	0.0676528	72	0	71	71	1	0	0.000750381	0.00072142	1570	121	1449	4.52229	4.89993	0	Gr64b, 1
	24_8_19_ywXMiwo_or_gr64mutants_DCP1555_females.lif24_8_19_ywXMiwo_or_gr64mutants_DCP1555_females.lif - Gr64bLexA_x_Miwo_032	3.69822	1302	24_8_19_ywXMiwo_or_gr64mutants_DCP1555_females.lif	24_8_19_ywXMiwo_or_gr64mutants_DCP1555_females.lif24_8_19_ywXMiwo_or_gr64mutants_DCP1555_females.lif - Gr64bLexA_x_Miwo_032	Gr64b	1	84726.1	14820.6	69906.8	280877	196151	18	30.1648	82.5091	446	1352	1798	0.0300933	0.01934	0.0212213	2211.47	2152.02	39.508	2112.51	59.444	0.787342	2.53998	3.0219	0.266576	0.0303053	53	0	50	50	3	0	0.000715238	0.000590137	1848	446	1402	2.70563	3.56633	0	Gr64b, 1
	24_8_19_ywXMiwo_or_gr64mutants_DCP1555_females.lif24_8_19_ywXMiwo_or_gr64mutants_DCP1555_females.lif - Gr64bLexA_x_Miwo_034	3.50365	661	24_8_19_ywXMiwo_or_gr64mutants_DCP1555_females.lif	24_8_19_ywXMiwo_or_gr64mutants_DCP1555_females.lif24_8_19_ywXMiwo_or_gr64mutants_DCP1555_females.lif - Gr64bLexA_x_Miwo_034	Gr64b	1	44247.3	781.562	43466.4	293844	249596	16	15.0581	98.2353	23	685	708	0.0294282	0.0157593	0.016001	1750.4	1684.12	0	1684.12	66.282	0.59569	3.80615	3.87452	0	0.0265557	25	0	24	24	1	0	0.00055215	0.000542407	732	23	709	3.27869	3.38505	0	Gr64b, 1
	24_8_19_ywXMiwo_or_gr64mutants_DCP1555_females.lif24_8_19_ywXMiwo_or_gr64mutants_DCP1555_females.lif - Gr64bLexA_x_Miwo_036	4.19968	1209	24_8_19_ywXMiwo_or_gr64mutants_DCP1555_females.lif	24_8_19_ywXMiwo_or_gr64mutants_DCP1555_females.lif24_8_19_ywXMiwo_or_gr64mutants_DCP1555_females.lif - Gr64bLexA_x_Miwo_036	Gr64b	1	86151.3	15214.4	70936.9	309335	223183	16	27.8505	82.3399	430	1262	1692	0.0282627	0.0177905	0.0196399	2757.36	2707.96	46.274	2661.69	49.694	0.891385	3.14326	3.75219	0.304146	0.022266	55	2	53	55	0	0.000131454	0.000747143	0.000638412	1747	432	1315	3.14825	4.03042	0.462963	Gr64b, 1
	23_8_19_ywXMiwo_or_gr64mutants_DCP1555_females.lif23_8_19_ywXMiwo_or_gr64mutants_DCP1555_females.lif - miwo_x_Gr64bLexA_002	3.41275	1500	23_8_19_ywXMiwo_or_gr64mutants_DCP1555_females.lif	23_8_19_ywXMiwo_or_gr64mutants_DCP1555_females.lif23_8_19_ywXMiwo_or_gr64mutants_DCP1555_females.lif - miwo_x_Gr64bLexA_002	Gr64b	2	102916	26798	76117.6	352408	249493	16	29.2035	73.9612	789	1553	2342	0.0294426	0.0204026	0.0227565	4333.82	3805.28	355.885	3449.4	528.54	1.22977	3.69748	4.53167	1.32803	0.211846	59	6	53	59	0	0.000223898	0.000696291	0.000573285	2401	795	1606	2.45731	3.30012	0.754717	Gr64b, 2
	23_8_19_ywXMiwo_or_gr64mutants_DCP1555_females.lif23_8_19_ywXMiwo_or_gr64mutants_DCP1555_females.lif - miwo_x_Gr64bLexA_004	4.07569	659	23_8_19_ywXMiwo_or_gr64mutants_DCP1555_females.lif	23_8_19_ywXMiwo_or_gr64mutants_DCP1555_females.lif23_8_19_ywXMiwo_or_gr64mutants_DCP1555_females.lif - miwo_x_Gr64bLexA_004	Gr64b	2	43361.4	6.98	43354.9	265825	222464	15	16.312	99.9849	0	687	687	0	0.015846	0.0158436	1516.41	1189.25	0	1189.25	327.16	0.570455	2.74265	2.74306	0	0.147063	35	0	28	28	7	0	0.000645832	0.000645735	715	0	715	3.91608	3.91608	NA	Gr64b, 2
	23_8_19_ywXMiwo_or_gr64mutants_DCP1555_females.lif23_8_19_ywXMiwo_or_gr64mutants_DCP1555_females.lif - miwo_x_Gr64bLexA_006	6.30915	594	23_8_19_ywXMiwo_or_gr64mutants_DCP1555_females.lif	23_8_19_ywXMiwo_or_gr64mutants_DCP1555_females.lif23_8_19_ywXMiwo_or_gr64mutants_DCP1555_females.lif - miwo_x_Gr64bLexA_006	Gr64b	2	35667.5	153.918	35513.6	289623	253955	14	12.3152	99.5687	2	634	636	0.0129939	0.0178523	0.0178314	2669.15	1892.87	0.147	1892.72	776.28	0.921594	5.30698	5.32956	0.0955054	0.305676	51	0	40	40	11	0	0.00112633	0.00112147	676	2	674	5.91716	5.93472	0	Gr64b, 2
	23_8_19_ywXMiwo_or_gr64mutants_DCP1555_females.lif23_8_19_ywXMiwo_or_gr64mutants_DCP1555_females.lif - miwo_x_Gr64bLexA_008	6.52174	860	23_8_19_ywXMiwo_or_gr64mutants_DCP1555_females.lif	23_8_19_ywXMiwo_or_gr64mutants_DCP1555_females.lif23_8_19_ywXMiwo_or_gr64mutants_DCP1555_females.lif - miwo_x_Gr64bLexA_008	Gr64b	2	44385.6	1111.52	43274.1	337701	293316	17	13.1435	97.4958	34	920	954	0.0305887	0.0212598	0.0214935	3050.9	1950.47	0.955	1949.52	1100.14	0.903432	4.39437	4.50504	0.0859182	0.375061	75	0	60	60	15	0	0.00138651	0.00135179	1014	34	980	5.91716	6.12245	0	Gr64b, 2
	23_8_19_ywXMiwo_or_gr64mutants_DCP1555_females.lif23_8_19_ywXMiwo_or_gr64mutants_DCP1555_females.lif - miwo_x_Gr64bLexA_010	4.363	548	23_8_19_ywXMiwo_or_gr64mutants_DCP1555_females.lif	23_8_19_ywXMiwo_or_gr64mutants_DCP1555_females.lif23_8_19_ywXMiwo_or_gr64mutants_DCP1555_females.lif - miwo_x_Gr64bLexA_010	Gr64b	2	33969.7	42.539	33927.1	323349	289380	15	10.5056	99.8748	0	573	573	0	0.0168891	0.016868	2022.03	1341.48	0	1341.48	680.548	0.625339	3.94905	3.95401	0	0.235175	29	0	25	25	4	0	0.000736873	0.00073595	598	0	598	4.1806	4.1806	NA	Gr64b, 2
	23_8_19_ywXMiwo_or_gr64mutants_DCP1555_females.lif23_8_19_ywXMiwo_or_gr64mutants_DCP1555_females.lif - miwo_x_Gr64bLexA_012	3.25279	1041	23_8_19_ywXMiwo_or_gr64mutants_DCP1555_females.lif	23_8_19_ywXMiwo_or_gr64mutants_DCP1555_females.lif23_8_19_ywXMiwo_or_gr64mutants_DCP1555_females.lif - miwo_x_Gr64bLexA_012	Gr64b	2	56126.6	14578.2	41548.4	345474	289347	16	16.2463	74.0262	503	1076	1579	0.0345036	0.0258975	0.0281328	1872.3	1349.57	323.927	1025.63	522.734	0.541951	2.4045	2.46853	2.222	0.18066	51	4	35	39	12	0.000274382	0.00084239	0.000694857	1618	507	1111	2.41038	3.15032	0.788955	Gr64b, 2
	23_8_19_ywXMiwo_or_gr64mutants_DCP1555_females.lif23_8_19_ywXMiwo_or_gr64mutants_DCP1555_females.lif - miwo_x_Gr64bLexA_015	4.40529	1302	23_8_19_ywXMiwo_or_gr64mutants_DCP1555_females.lif	23_8_19_ywXMiwo_or_gr64mutants_DCP1555_females.lif23_8_19_ywXMiwo_or_gr64mutants_DCP1555_females.lif - miwo_x_Gr64bLexA_015	Gr64b	2	78697.1	3953.54	74743.7	337138	258441	16	23.3427	94.9764	109	1362	1471	0.0275702	0.0182223	0.0186919	3829.16	3090.64	45.477	3045.16	738.957	1.13578	3.92727	4.07414	1.15028	0.285927	68	1	60	61	7	0.000252938	0.000802744	0.000775124	1532	110	1422	3.98172	4.21941	0.909091	Gr64b, 2
	23_8_19_ywXMiwo_or_gr64mutants_DCP1555_females.lif23_8_19_ywXMiwo_or_gr64mutants_DCP1555_females.lif - miwo_x_Gr64bLexA_017	2.71024	2441	23_8_19_ywXMiwo_or_gr64mutants_DCP1555_females.lif	23_8_19_ywXMiwo_or_gr64mutants_DCP1555_females.lif23_8_19_ywXMiwo_or_gr64mutants_DCP1555_females.lif - miwo_x_Gr64bLexA_017	Gr64b	2	124407	28667.6	95739.1	293565	169159	14	42.3779	76.9565	954	2509	3463	0.033278	0.0262066	0.0278361	4001.81	3604.78	13.886	3590.9	397.027	1.36318	2.89758	3.75071	0.048438	0.234707	78	1	68	69	9	3.48826e-05	0.000710264	0.000554633	3532	955	2577	1.95357	2.63873	0.104712	Gr64b, 2
	23_8_19_ywXMiwo_or_gr64mutants_DCP1555_females.lif23_8_19_ywXMiwo_or_gr64mutants_DCP1555_females.lif - miwo_x_Gr64bLexA_019	6.74237	1314	23_8_19_ywXMiwo_or_gr64mutants_DCP1555_females.lif	23_8_19_ywXMiwo_or_gr64mutants_DCP1555_females.lif23_8_19_ywXMiwo_or_gr64mutants_DCP1555_females.lif - miwo_x_Gr64bLexA_019	Gr64b	2	76855.3	5316.92	71538.1	352289	275434	16	21.8159	93.0816	179	1409	1588	0.0336661	0.0196958	0.0206622	4644.6	4157.49	15.722	4141.77	487.103	1.3184	5.40951	5.7896	0.295698	0.17685	108	1	95	96	12	0.000188079	0.00132796	0.0012491	1684	180	1504	5.70071	6.31649	0.555556	Gr64b, 2
	23_8_19_ywXMiwo_or_gr64mutants_DCP1555_females.lif23_8_19_ywXMiwo_or_gr64mutants_DCP1555_females.lif - miwo_x_Gr64bLexA_021	1.94524	2722	23_8_19_ywXMiwo_or_gr64mutants_DCP1555_females.lif	23_8_19_ywXMiwo_or_gr64mutants_DCP1555_females.lif23_8_19_ywXMiwo_or_gr64mutants_DCP1555_females.lif - miwo_x_Gr64bLexA_021	Gr64b	2	137799	23582.9	114216	355854	218055	16	38.7235	82.886	729	2776	3505	0.0309122	0.0243048	0.0254356	3227.15	2793.39	33.649	2759.74	433.763	0.906877	2.02715	2.41625	0.142684	0.198925	63	1	54	55	8	4.24036e-05	0.000472789	0.000399133	3560	730	2830	1.54494	1.90813	0.136986	Gr64b, 2
	23_8_19_ywXMiwo_or_gr64mutants_DCP1555_females.lif23_8_19_ywXMiwo_or_gr64mutants_DCP1555_females.lif - miwo_x_Gr64bLexA_023	7.32984	531	23_8_19_ywXMiwo_or_gr64mutants_DCP1555_females.lif	23_8_19_ywXMiwo_or_gr64mutants_DCP1555_females.lif23_8_19_ywXMiwo_or_gr64mutants_DCP1555_females.lif - miwo_x_Gr64bLexA_023	Gr64b	2	30924.6	330.54	30594	266417	235493	11	11.6076	98.9311	15	573	588	0.0453803	0.0187291	0.019014	2156.26	1758.79	0	1758.79	397.471	0.809354	5.68735	5.74879	0	0.168783	50	0	42	42	8	0	0.00137282	0.00135814	630	15	615	6.66667	6.82927	0	Gr64b, 2
	23_8_19_ywXMiwo_or_gr64mutants_DCP1555_females.lif23_8_19_ywXMiwo_or_gr64mutants_DCP1555_females.lif - miwo_x_Gr64bLexA_025	3.2967	968	23_8_19_ywXMiwo_or_gr64mutants_DCP1555_females.lif	23_8_19_ywXMiwo_or_gr64mutants_DCP1555_females.lif23_8_19_ywXMiwo_or_gr64mutants_DCP1555_females.lif - miwo_x_Gr64bLexA_025	Gr64b	2	49006.8	1555.06	47452	250896	201889	14	19.5327	96.8273	47	1001	1048	0.030224	0.021095	0.0213848	1538.89	1117.62	1.028	1116.59	421.275	0.61336	2.28054	2.35309	0.0661069	0.208667	37	0	33	33	4	0	0.00069544	0.000673375	1081	47	1034	3.05273	3.19149	0	Gr64b, 2
	21_8_19_MiwoXGr64_mutants_fk2555_dcp1647_females.lif21_8_19_MiwoXGr64_mutants_fk2555_dcp1647_females.lif - MiwoXGr64blexA003	1.89944	878	21_8_19_MiwoXGr64_mutants_fk2555_dcp1647_females.lif	21_8_19_MiwoXGr64_mutants_fk2555_dcp1647_females.lif21_8_19_MiwoXGr64_mutants_fk2555_dcp1647_females.lif - MiwoXGr64blexA003	Gr64b	3	75984.7	2734.64	73250.1	531375	455390	24	14.2996	96.4011	49	895	944	0.0179183	0.0122184	0.0124236	1597.3	769.661	0.592	769.069	827.712	0.300597	1.01292	1.04992	0.0216482	0.181758	32	0	17	17	15	0	0.000232082	0.000223729	961	49	912	1.76899	1.86404	0	Gr64b, 3
	21_8_19_MiwoXGr64_mutants_fk2555_dcp1647_females.lif21_8_19_MiwoXGr64_mutants_fk2555_dcp1647_females.lif - MiwoXGr64blexA005	8.11808	249	21_8_19_MiwoXGr64_mutants_fk2555_dcp1647_females.lif	21_8_19_MiwoXGr64_mutants_fk2555_dcp1647_females.lif21_8_19_MiwoXGr64_mutants_fk2555_dcp1647_females.lif - MiwoXGr64blexA005	Gr64b	3	37511.8	1003.41	36508.4	634944	597432	32	5.90789	97.3251	24	271	295	0.0239184	0.00742295	0.00786419	1360.66	1138.07	0	1138.07	222.587	0.214297	3.03391	3.1173	0	0.0372573	30	0	22	22	8	0	0.000602601	0.000586482	317	24	293	6.94006	7.50853	0	Gr64b, 3
	21_8_19_MiwoXGr64_mutants_fk2555_dcp1647_females.lif21_8_19_MiwoXGr64_mutants_fk2555_dcp1647_females.lif - MiwoXGr64blexA007	2.8169	552	21_8_19_MiwoXGr64_mutants_fk2555_dcp1647_females.lif	21_8_19_MiwoXGr64_mutants_fk2555_dcp1647_females.lif21_8_19_MiwoXGr64_mutants_fk2555_dcp1647_females.lif - MiwoXGr64blexA007	Gr64b	3	52760.3	3622.98	49137.3	414637	361877	22	12.7244	93.1331	72	568	640	0.0198731	0.0115594	0.0121303	566.89	558.831	0	558.831	8.06	0.136719	1.05919	1.13728	0	0.00222728	16	0	16	16	0	0	0.000325618	0.000303258	656	72	584	2.43902	2.73973	0	Gr64b, 3
	21_8_19_MiwoXGr64_mutants_fk2555_dcp1647_females.lif21_8_19_MiwoXGr64_mutants_fk2555_dcp1647_females.lif - MiwoXGr64blexA009	1.62437	969	21_8_19_MiwoXGr64_mutants_fk2555_dcp1647_females.lif	21_8_19_MiwoXGr64_mutants_fk2555_dcp1647_females.lif21_8_19_MiwoXGr64_mutants_fk2555_dcp1647_females.lif - MiwoXGr64blexA009	Gr64b	3	126894	13809.5	113084	558390	431496	29	22.7249	89.1172	214	985	1199	0.0154965	0.00871033	0.00944886	1513.14	1307.42	1.996	1305.42	205.726	0.270983	1.03032	1.15438	0.0144538	0.0476774	19	0	16	16	3	0	0.000141488	0.00012609	1215	214	1001	1.31687	1.5984	0	Gr64b, 3
	21_8_19_MiwoXGr64_mutants_fk2555_dcp1647_females.lif21_8_19_MiwoXGr64_mutants_fk2555_dcp1647_females.lif - MiwoXGr64blexA011	2.11416	463	21_8_19_MiwoXGr64_mutants_fk2555_dcp1647_females.lif	21_8_19_MiwoXGr64_mutants_fk2555_dcp1647_females.lif21_8_19_MiwoXGr64_mutants_fk2555_dcp1647_females.lif - MiwoXGr64blexA011	Gr64b	3	66948.5	593.219	66355.3	496167	429218	27	13.4932	99.1139	12	473	485	0.0202286	0.00712829	0.00724437	531.62	435.931	0	435.931	95.691	0.107145	0.651144	0.656965	0	0.0222937	13	0	10	10	3	0	0.000150704	0.000149369	495	12	483	2.0202	2.07039	0	Gr64b, 3
	21_8_19_MiwoXGr64_mutants_fk2555_dcp1647_females.lif21_8_19_MiwoXGr64_mutants_fk2555_dcp1647_females.lif - MiwoXGr64blexA015	5.05415	263	21_8_19_MiwoXGr64_mutants_fk2555_dcp1647_females.lif	21_8_19_MiwoXGr64_mutants_fk2555_dcp1647_females.lif21_8_19_MiwoXGr64_mutants_fk2555_dcp1647_females.lif - MiwoXGr64blexA015	Gr64b	3	40890.9	37.05	40855.5	562786	521895	32	7.2658	99.9134	0	277	277	0	0.00678	0.00677412	899.958	848.268	0.74	849.008	51.691	0.159911	2.07447	2.07808	1.9973	0.00990446	15	0	14	14	1	0	0.000342671	0.000342375	291	0	291	4.811	4.811	NA	Gr64b, 3
	21_8_19_MiwoXGr64_mutants_fk2555_dcp1647_females.lif21_8_19_MiwoXGr64_mutants_fk2555_dcp1647_females.lif - MiwoXGr64blexA017	0.647088	1996	21_8_19_MiwoXGr64_mutants_fk2555_dcp1647_females.lif	21_8_19_MiwoXGr64_mutants_fk2555_dcp1647_females.lif21_8_19_MiwoXGr64_mutants_fk2555_dcp1647_females.lif - MiwoXGr64blexA017	Gr64b	3	169969	17638.2	152330	558913	388945	28	30.4105	89.6227	426	2009	2435	0.0241522	0.0131884	0.0143262	655.263	655.189	243.145	412.045	0	0.117239	0.385477	0.270494	1.37852	0	14	1	13	14	0	5.66953e-05	8.53408e-05	8.23682e-05	2449	427	2022	0.571662	0.642928	0.234192	Gr64b, 3
	24_8_19_ywXMiwo_or_gr64mutants_DCP1555_females.lif24_8_19_ywXMiwo_or_gr64mutants_DCP1555_females.lif - Gr64cLexA_x_Miwo_002	2.78766	1639	24_8_19_ywXMiwo_or_gr64mutants_DCP1555_females.lif	24_8_19_ywXMiwo_or_gr64mutants_DCP1555_females.lif24_8_19_ywXMiwo_or_gr64mutants_DCP1555_females.lif - Gr64cLexA_x_Miwo_002	Gr64c	1	92026.3	8864.12	83162.2	357200	265173	16	25.7633	90.3678	309	1686	1995	0.0348596	0.0202736	0.0216786	3562.64	3101.8	192.517	2909.28	460.848	0.997381	3.37055	3.49832	2.17187	0.173791	61	6	47	53	8	0.000676886	0.000565161	0.000575922	2048	315	1733	2.58789	2.71206	1.90476	Gr64c, 1
	24_8_19_ywXMiwo_or_gr64mutants_DCP1555_females.lif24_8_19_ywXMiwo_or_gr64mutants_DCP1555_females.lif - Gr64cLexA_x_Miwo_004	3.81255	2422	24_8_19_ywXMiwo_or_gr64mutants_DCP1555_females.lif	24_8_19_ywXMiwo_or_gr64mutants_DCP1555_females.lif24_8_19_ywXMiwo_or_gr64mutants_DCP1555_females.lif - Gr64cLexA_x_Miwo_004	Gr64c	1	149122	37989.8	111132	393943	244820	20	37.8538	74.5244	1295	2518	3813	0.0340881	0.0226577	0.0255697	5498.5	4655.9	100.114	4555.78	842.46	1.39576	3.1222	4.09942	0.263529	0.344128	121	3	96	99	22	7.89685e-05	0.000863835	0.000663886	3912	1298	2614	2.53067	3.67253	0.231125	Gr64c, 1
	24_8_19_ywXMiwo_or_gr64mutants_DCP1555_females.lif24_8_19_ywXMiwo_or_gr64mutants_DCP1555_females.lif - Gr64cLexA_x_Miwo_006	2.57278	1439	24_8_19_ywXMiwo_or_gr64mutants_DCP1555_females.lif	24_8_19_ywXMiwo_or_gr64mutants_DCP1555_females.lif24_8_19_ywXMiwo_or_gr64mutants_DCP1555_females.lif - Gr64cLexA_x_Miwo_006	Gr64c	1	81890.7	5249.89	76640.9	301692	219801	15	27.1438	93.5892	221	1477	1698	0.0420961	0.0192717	0.0207349	3767.46	2532.76	13.969	2518.79	1234.69	1.24878	3.09285	3.28649	0.266082	0.561718	60	0	38	38	22	0	0.000495819	0.000464033	1736	221	1515	2.18894	2.50825	0	Gr64c, 1
	24_8_19_ywXMiwo_or_gr64mutants_DCP1555_females.lif24_8_19_ywXMiwo_or_gr64mutants_DCP1555_females.lif - Gr64cLexA_x_Miwo_008	8.5086	957	24_8_19_ywXMiwo_or_gr64mutants_DCP1555_females.lif	24_8_19_ywXMiwo_or_gr64mutants_DCP1555_females.lif24_8_19_ywXMiwo_or_gr64mutants_DCP1555_females.lif - Gr64cLexA_x_Miwo_008	Gr64c	1	85814	12605.5	73210	407272	321458	20	21.0704	85.3124	303	1046	1349	0.0240372	0.0142877	0.0157201	6154.48	5997.69	60.389	5937.3	156.575	1.51115	6.98918	8.10996	0.47907	0.0487071	97	1	89	90	7	7.93307e-05	0.00121568	0.00104878	1439	304	1135	6.25434	7.84141	0.328947	Gr64c, 1
	24_8_19_ywXMiwo_or_gr64mutants_DCP1555_females.lif24_8_19_ywXMiwo_or_gr64mutants_DCP1555_females.lif - Gr64cLexA_x_Miwo_010	3.41394	679	24_8_19_ywXMiwo_or_gr64mutants_DCP1555_females.lif	24_8_19_ywXMiwo_or_gr64mutants_DCP1555_females.lif24_8_19_ywXMiwo_or_gr64mutants_DCP1555_females.lif - Gr64cLexA_x_Miwo_010	Gr64c	1	37009.5	806.953	36202.6	231271	194262	13	16.0026	97.8198	29	703	732	0.0359377	0.0194185	0.0197787	2703.16	1863.39	43.362	1820.03	839.768	1.16883	5.0349	5.02735	5.37355	0.432289	39	0	24	24	15	0	0.000662936	0.000648482	756	29	727	3.1746	3.30124	0	Gr64c, 1
	24_8_19_ywXMiwo_or_gr64mutants_DCP1555_females.lif24_8_19_ywXMiwo_or_gr64mutants_DCP1555_females.lif - Gr64cLexA_x_Miwo_012	3.72836	1446	24_8_19_ywXMiwo_or_gr64mutants_DCP1555_females.lif	24_8_19_ywXMiwo_or_gr64mutants_DCP1555_females.lif24_8_19_ywXMiwo_or_gr64mutants_DCP1555_females.lif - Gr64cLexA_x_Miwo_012	Gr64c	1	98071.3	14237.5	83833.8	233573	135502	15	41.9874	85.4825	392	1502	1894	0.0275328	0.0179164	0.0193125	4372.22	3235.89	0	3235.89	1136.33	1.87188	3.29953	3.85989	0	0.838641	68	0	56	56	12	0	0.000667988	0.000571013	1950	392	1558	2.87179	3.59435	0	Gr64c, 1
	24_8_19_ywXMiwo_or_gr64mutants_DCP1555_females.lif24_8_19_ywXMiwo_or_gr64mutants_DCP1555_females.lif - Gr64cLexA_x_Miwo_014	2.71297	1793	24_8_19_ywXMiwo_or_gr64mutants_DCP1555_females.lif	24_8_19_ywXMiwo_or_gr64mutants_DCP1555_females.lif24_8_19_ywXMiwo_or_gr64mutants_DCP1555_females.lif - Gr64cLexA_x_Miwo_014	Gr64c	1	112353	5816.16	106538	353479	241125	17	31.7851	94.8237	171	1843	2014	0.0294008	0.0172991	0.0179256	2728.99	2275.93	2.256	2273.67	453.061	0.772038	2.02569	2.13415	0.0387885	0.187895	60	0	50	50	10	0	0.000469318	0.000445024	2064	171	1893	2.42248	2.64131	0	Gr64c, 1
	24_8_19_ywXMiwo_or_gr64mutants_DCP1555_females.lif24_8_19_ywXMiwo_or_gr64mutants_DCP1555_females.lif - Gr64cLexA_x_Miwo_016	2.07433	1133	24_8_19_ywXMiwo_or_gr64mutants_DCP1555_females.lif	24_8_19_ywXMiwo_or_gr64mutants_DCP1555_females.lif24_8_19_ywXMiwo_or_gr64mutants_DCP1555_females.lif - Gr64cLexA_x_Miwo_016	Gr64c	1	72555.6	2736.85	69818.7	288417	215861	18	25.1565	96.2279	70	1157	1227	0.0255769	0.0165715	0.0169112	2307	1466.42	7.568	1458.86	840.569	0.799882	2.0211	2.08949	0.276523	0.389401	33	0	24	24	9	0	0.000343747	0.000330781	1251	70	1181	1.91847	2.03218	0	Gr64c, 1
	24_8_19_ywXMiwo_or_gr64mutants_DCP1555_females.lif24_8_19_ywXMiwo_or_gr64mutants_DCP1555_females.lif - Gr64cLexA_x_Miwo_018	2.57977	1435	24_8_19_ywXMiwo_or_gr64mutants_DCP1555_females.lif	24_8_19_ywXMiwo_or_gr64mutants_DCP1555_females.lif24_8_19_ywXMiwo_or_gr64mutants_DCP1555_females.lif - Gr64cLexA_x_Miwo_018	Gr64c	1	111861	7224.24	104637	390869	279008	19	28.6186	93.5418	167	1473	1640	0.0231166	0.0140772	0.014661	2080.14	1682.08	4.147	1677.93	398.055	0.532183	1.50372	1.60358	0.057404	0.142668	43	0	38	38	5	0	0.000363161	0.000339707	1678	167	1511	2.2646	2.51489	0	Gr64c, 1
	24_8_19_ywXMiwo_or_gr64mutants_DCP1555_females.lif24_8_19_ywXMiwo_or_gr64mutants_DCP1555_females.lif - Gr64cLexA_x_Miwo_020	6.24434	1036	24_8_19_ywXMiwo_or_gr64mutants_DCP1555_females.lif	24_8_19_ywXMiwo_or_gr64mutants_DCP1555_females.lif24_8_19_ywXMiwo_or_gr64mutants_DCP1555_females.lif - Gr64cLexA_x_Miwo_020	Gr64c	1	87827.6	8351.69	79475.9	375003	287175	19	23.4205	90.4908	191	1105	1296	0.0228696	0.0139036	0.0147562	4812.62	4241.83	214.925	4026.91	570.783	1.28335	4.82973	5.06683	2.57343	0.198757	82	4	69	73	9	0.000478945	0.000868187	0.000831174	1369	195	1174	5.33236	5.87734	2.05128	Gr64c, 1
	24_8_19_ywXMiwo_or_gr64mutants_DCP1555_females.lif24_8_19_ywXMiwo_or_gr64mutants_DCP1555_females.lif - Gr64cLexA_x_Miwo_022	1.9245	1325	24_8_19_ywXMiwo_or_gr64mutants_DCP1555_females.lif	24_8_19_ywXMiwo_or_gr64mutants_DCP1555_females.lif24_8_19_ywXMiwo_or_gr64mutants_DCP1555_females.lif - Gr64cLexA_x_Miwo_022	Gr64c	1	70457.6	7554.63	62903.5	197705	127247	15	35.6378	89.2785	282	1351	1633	0.0373281	0.0214773	0.023177	2609.96	1976.6	268.184	1708.42	633.355	1.32013	2.80538	2.71594	3.54993	0.497736	39	3	26	29	10	0.000397107	0.000413331	0.000411595	1662	285	1377	1.74489	1.88816	1.05263	Gr64c, 1
	23_8_19_ywXMiwo_or_gr64mutants_DCP1555_females.lif23_8_19_ywXMiwo_or_gr64mutants_DCP1555_females.lif - miwo_x_Gr64cLexA_004	6.19765	1120	23_8_19_ywXMiwo_or_gr64mutants_DCP1555_females.lif	23_8_19_ywXMiwo_or_gr64mutants_DCP1555_females.lif23_8_19_ywXMiwo_or_gr64mutants_DCP1555_females.lif - miwo_x_Gr64cLexA_004	Gr64c	2	76971.7	2097.78	74873.9	362501	285530	19	21.2335	97.2746	63	1194	1257	0.0300318	0.0159468	0.0163307	6932.3	4595.96	1.248	4594.71	2336.33	1.91235	5.97098	6.1366	0.0594915	0.818238	105	0	74	74	31	0	0.000988328	0.000961392	1331	63	1268	5.55973	5.83596	0	Gr64c, 2
	24_8_19_ywXMiwo_or_gr64mutants_DCP1555_females.lif24_8_19_ywXMiwo_or_gr64mutants_DCP1555_females.lif - Gr64d[1]_x_Miwo_002	2.73775	675	24_8_19_ywXMiwo_or_gr64mutants_DCP1555_females.lif	24_8_19_ywXMiwo_or_gr64mutants_DCP1555_females.lif24_8_19_ywXMiwo_or_gr64mutants_DCP1555_females.lif - Gr64d[1]_x_Miwo_002	Gr64d	1	52646.7	2798.33	49848.9	271119	218472	16	19.4183	94.6857	73	694	767	0.026087	0.0139221	0.0145688	1111.95	946.794	12.005	934.79	165.159	0.410135	1.79839	1.87525	0.429006	0.0755972	22	0	19	19	3	0	0.000381152	0.000360896	786	73	713	2.4173	2.6648	0	Gr64d, 1
	24_8_19_ywXMiwo_or_gr64mutants_DCP1555_females.lif24_8_19_ywXMiwo_or_gr64mutants_DCP1555_females.lif - Gr64d[1]_x_Miwo_004	10.6818	393	24_8_19_ywXMiwo_or_gr64mutants_DCP1555_females.lif	24_8_19_ywXMiwo_or_gr64mutants_DCP1555_females.lif24_8_19_ywXMiwo_or_gr64mutants_DCP1555_females.lif - Gr64d[1]_x_Miwo_004	Gr64d	1	31330.1	967.018	30363.1	270963	239633	15	11.5625	96.9134	31	440	471	0.0320573	0.0144913	0.0150335	3150.69	2750.81	35.361	2715.45	399.875	1.16277	8.7801	8.94328	3.65671	0.16687	64	2	47	49	15	0.00206821	0.00154793	0.00156399	520	33	487	9.42308	9.65092	6.06061	Gr64d, 1
	24_8_19_ywXMiwo_or_gr64mutants_DCP1555_females.lif24_8_19_ywXMiwo_or_gr64mutants_DCP1555_females.lif - Gr64d[1]_x_Miwo_006	5.23013	453	24_8_19_ywXMiwo_or_gr64mutants_DCP1555_females.lif	24_8_19_ywXMiwo_or_gr64mutants_DCP1555_females.lif24_8_19_ywXMiwo_or_gr64mutants_DCP1555_females.lif - Gr64d[1]_x_Miwo_006	Gr64d	1	36259.6	1305.27	34954.4	284293	248034	15	12.7543	96.4002	39	478	517	0.0298789	0.013675	0.0142583	2485.03	1793.62	0	1793.62	691.414	0.874109	4.9466	5.13131	0	0.278758	33	0	25	25	8	0	0.000715218	0.000689472	542	39	503	4.61255	4.97018	0	Gr64d, 1
	24_8_19_ywXMiwo_or_gr64mutants_DCP1555_females.lif24_8_19_ywXMiwo_or_gr64mutants_DCP1555_females.lif - Gr64d[1]_x_Miwo_008	9.98487	1190	24_8_19_ywXMiwo_or_gr64mutants_DCP1555_females.lif	24_8_19_ywXMiwo_or_gr64mutants_DCP1555_females.lif24_8_19_ywXMiwo_or_gr64mutants_DCP1555_females.lif - Gr64d[1]_x_Miwo_008	Gr64d	1	73186.3	3134.61	70051.6	371489	298303	15	19.7008	95.7169	107	1322	1429	0.034135	0.0188718	0.0195255	10137.3	8349.5	211.507	8138	1787.8	2.72883	11.4086	11.6171	6.74747	0.59932	157	4	132	136	21	0.00127607	0.00188432	0.00185827	1565	111	1454	8.6901	9.0784	3.6036	Gr64d, 1
	24_8_19_ywXMiwo_or_gr64mutants_DCP1555_females.lif24_8_19_ywXMiwo_or_gr64mutants_DCP1555_females.lif - Gr64d[1]_x_Miwo_010	14.0496	624	24_8_19_ywXMiwo_or_gr64mutants_DCP1555_females.lif	24_8_19_ywXMiwo_or_gr64mutants_DCP1555_females.lif24_8_19_ywXMiwo_or_gr64mutants_DCP1555_females.lif - Gr64d[1]_x_Miwo_010	Gr64d	1	52315.6	3156.22	49159.4	465525	413210	18	11.238	93.967	117	726	843	0.0370696	0.0147683	0.0161137	7633.13	5647.07	72.684	5574.39	1985.91	1.63968	10.7942	11.3394	2.30288	0.480607	144	1	102	103	41	0.000316834	0.00207488	0.00196882	946	118	828	10.8879	12.3188	0.847458	Gr64d, 1
	24_8_19_ywXMiwo_or_gr64mutants_DCP1555_females.lif24_8_19_ywXMiwo_or_gr64mutants_DCP1555_females.lif - Gr64d[1]_x_Miwo_012	10.4938	1015	24_8_19_ywXMiwo_or_gr64mutants_DCP1555_females.lif	24_8_19_ywXMiwo_or_gr64mutants_DCP1555_females.lif24_8_19_ywXMiwo_or_gr64mutants_DCP1555_females.lif - Gr64d[1]_x_Miwo_012	Gr64d	1	90711.7	6159.22	84552.5	303183	212472	16	29.9198	93.2101	154	1134	1288	0.0250032	0.0134118	0.0141988	10375.4	9087.92	45.62	9042.3	1287.59	3.42217	10.0185	10.6943	0.740679	0.605999	134	0	119	119	15	0	0.00140741	0.00131185	1407	154	1253	8.45771	9.49721	0	Gr64d, 1
	24_8_19_ywXMiwo_or_gr64mutants_DCP1555_females.lif24_8_19_ywXMiwo_or_gr64mutants_DCP1555_females.lif - Gr64d[1]_x_Miwo_014	10.7692	348	24_8_19_ywXMiwo_or_gr64mutants_DCP1555_females.lif	24_8_19_ywXMiwo_or_gr64mutants_DCP1555_females.lif24_8_19_ywXMiwo_or_gr64mutants_DCP1555_females.lif - Gr64d[1]_x_Miwo_014	Gr64d	1	34329.2	84.545	34245.3	345723	311393	16	9.92971	99.7554	1	390	391	0.011828	0.0113884	0.0113897	5403.92	2754.24	0	2754.24	2649.68	1.56308	8.023	8.04267	0	0.850914	91	0	42	42	49	0	0.00122645	0.00122345	433	1	432	9.69977	9.72222	0	Gr64d, 1
	24_8_19_ywXMiwo_or_gr64mutants_DCP1555_females.lif24_8_19_ywXMiwo_or_gr64mutants_DCP1555_females.lif - Gr64d[1]_x_Miwo_016	3.69686	521	24_8_19_ywXMiwo_or_gr64mutants_DCP1555_females.lif	24_8_19_ywXMiwo_or_gr64mutants_DCP1555_females.lif24_8_19_ywXMiwo_or_gr64mutants_DCP1555_females.lif - Gr64d[1]_x_Miwo_016	Gr64d	1	53586.7	686.176	52900.5	290018	236432	16	18.477	98.7195	11	541	552	0.0160309	0.0102267	0.0103011	2262.61	1609.69	0	1609.69	652.926	0.780161	3.00389	3.04285	0	0.276164	28	0	20	20	8	0	0.000378068	0.000373227	572	11	561	3.4965	3.56506	0	Gr64d, 1
	24_8_19_ywXMiwo_or_gr64mutants_DCP1555_females.lif24_8_19_ywXMiwo_or_gr64mutants_DCP1555_females.lif - Gr64d[1]_x_Miwo_018	8.69565	378	24_8_19_ywXMiwo_or_gr64mutants_DCP1555_females.lif	24_8_19_ywXMiwo_or_gr64mutants_DCP1555_females.lif24_8_19_ywXMiwo_or_gr64mutants_DCP1555_females.lif - Gr64d[1]_x_Miwo_018	Gr64d	1	34864	0	34865	252214	217350	17	13.8232	100.003	0	414	414	NA	0.0118744	0.0118747	3176.16	2792.65	0	2792.65	383.503	1.25931	8.01013	8.00989	NA	0.176443	38	0	36	36	2	NA	0.00103255	0.00103258	450	0	450	8	8	NA	Gr64d, 1
	24_8_19_ywXMiwo_or_gr64mutants_DCP1555_females.lif24_8_19_ywXMiwo_or_gr64mutants_DCP1555_females.lif - Gr64d[1]_x_Miwo_020	3.03309	1055	24_8_19_ywXMiwo_or_gr64mutants_DCP1555_females.lif	24_8_19_ywXMiwo_or_gr64mutants_DCP1555_females.lif24_8_19_ywXMiwo_or_gr64mutants_DCP1555_females.lif - Gr64d[1]_x_Miwo_020	Gr64d	1	69354.3	4865.95	64488.3	310855	241501	16	22.3108	92.9839	159	1088	1247	0.0326761	0.0168713	0.0179801	3209.77	2224.63	0.364	2224.27	985.575	1.03256	3.20764	3.4491	0.00748056	0.408126	47	0	33	33	14	0	0.000511721	0.000475818	1280	159	1121	2.57812	2.9438	0	Gr64d, 1
	24_8_19_ywXMiwo_or_gr64mutants_DCP1555_females.lif24_8_19_ywXMiwo_or_gr64mutants_DCP1555_females.lif - Gr64d[1]_x_Miwo_022	2.83688	411	24_8_19_ywXMiwo_or_gr64mutants_DCP1555_females.lif	24_8_19_ywXMiwo_or_gr64mutants_DCP1555_females.lif24_8_19_ywXMiwo_or_gr64mutants_DCP1555_females.lif - Gr64d[1]_x_Miwo_022	Gr64d	1	40766.1	3.929	40762.8	265043	224277	17	15.3809	99.992	0	423	423	0	0.0103771	0.0103763	752.022	568.381	0	568.381	183.64	0.283736	1.39425	1.39436	0	0.0818815	14	0	12	12	2	0	0.000294386	0.000294362	435	0	435	2.75862	2.75862	NA	Gr64d, 1
	24_8_19_ywXMiwo_or_gr64mutants_DCP1555_females.lif24_8_19_ywXMiwo_or_gr64mutants_DCP1555_females.lif - Gr64d[1]_x_Miwo_024	6.17761	486	24_8_19_ywXMiwo_or_gr64mutants_DCP1555_females.lif	24_8_19_ywXMiwo_or_gr64mutants_DCP1555_females.lif24_8_19_ywXMiwo_or_gr64mutants_DCP1555_females.lif - Gr64d[1]_x_Miwo_024	Gr64d	1	36308.9	13688	22620.9	80333.4	44024.5	5	45.1978	62.3012	734	518	1252	0.0536236	0.0228992	0.0344819	2104.44	2096.14	488.058	1608.09	8.295	2.61963	5.77308	7.10886	3.56559	0.0188417	43	11	32	43	0	0.000803623	0.00141462	0.00118428	1295	745	550	3.32046	5.81818	1.47651	Gr64d, 1
	23_8_19_ywXMiwo_or_gr64mutants_DCP1555_females.lif23_8_19_ywXMiwo_or_gr64mutants_DCP1555_females.lif - miwo_x_Gr64bLexA_027	3.92577	1346	23_8_19_ywXMiwo_or_gr64mutants_DCP1555_females.lif	23_8_19_ywXMiwo_or_gr64mutants_DCP1555_females.lif23_8_19_ywXMiwo_or_gr64mutants_DCP1555_females.lif - miwo_x_Gr64bLexA_027	Gr64d	2	70670.7	10874.3	59796.4	247355	176684	15	28.5706	84.6127	353	1401	1754	0.0324618	0.0234295	0.0248194	3302.16	2694.64	98.963	2595.68	607.52	1.33499	3.81296	4.34086	0.910063	0.343847	68	1	55	56	12	9.19599e-05	0.000919788	0.000792408	1810	354	1456	3.09392	3.77747	0.282486	Gr64d, 2
	23_8_19_ywXMiwo_or_gr64mutants_DCP1555_females.lif23_8_19_ywXMiwo_or_gr64mutants_DCP1555_females.lif - miwo_x_Gr64d[1]_015	3.43028	1295	23_8_19_ywXMiwo_or_gr64mutants_DCP1555_females.lif	23_8_19_ywXMiwo_or_gr64mutants_DCP1555_females.lif23_8_19_ywXMiwo_or_gr64mutants_DCP1555_females.lif - miwo_x_Gr64d[1]_015	Gr64d	2	81207	6911.13	74295.9	325571	244364	16	24.9429	91.4895	179	1341	1520	0.0259002	0.0180495	0.0187176	3236.11	2838.35	31.739	2806.61	397.765	0.99398	3.4952	3.77761	0.459244	0.162775	49	1	46	47	2	0.000144694	0.000619146	0.000578768	1567	180	1387	2.99936	3.31651	0.555556	Gr64d, 2
	23_8_19_ywXMiwo_or_gr64mutants_DCP1555_females.lif23_8_19_ywXMiwo_or_gr64mutants_DCP1555_females.lif - miwo_x_Gr64d[1]_018	8.67925	968	23_8_19_ywXMiwo_or_gr64mutants_DCP1555_females.lif	23_8_19_ywXMiwo_or_gr64mutants_DCP1555_females.lif23_8_19_ywXMiwo_or_gr64mutants_DCP1555_females.lif - miwo_x_Gr64d[1]_018	Gr64d	2	61666.7	5957.87	55708.8	301900	240233	14	20.4262	90.3386	148	1060	1208	0.0248411	0.0190275	0.0195892	7738.33	5179.9	23.877	5156.02	2558.43	2.56321	8.39983	9.2553	0.400764	1.06498	190	2	92	94	96	0.000335691	0.00165144	0.00152432	1302	150	1152	7.21966	7.98611	1.33333	Gr64d, 2
	23_8_19_ywXMiwo_or_gr64mutants_DCP1555_females.lif23_8_19_ywXMiwo_or_gr64mutants_DCP1555_females.lif - miwo_x_Gr64d[1]_020	4.43122	1445	23_8_19_ywXMiwo_or_gr64mutants_DCP1555_females.lif	23_8_19_ywXMiwo_or_gr64mutants_DCP1555_females.lif23_8_19_ywXMiwo_or_gr64mutants_DCP1555_females.lif - miwo_x_Gr64d[1]_020	Gr64d	2	74118.2	2199.9	71918.3	352214	278096	16	21.0435	97.0319	68	1512	1580	0.0309105	0.0210238	0.0213173	6377.97	5630.12	6.687	5623.43	747.699	1.81082	7.59613	7.81919	0.303969	0.268864	81	0	67	67	14	0	0.000931612	0.000903961	1647	68	1579	4.068	4.24319	0	Gr64d, 2
	23_8_19_ywXMiwo_or_gr64mutants_DCP1555_females.lif23_8_19_ywXMiwo_or_gr64mutants_DCP1555_females.lif - miwo_x_Gr64d[1]_022	1.72185	2226	23_8_19_ywXMiwo_or_gr64mutants_DCP1555_females.lif	23_8_19_ywXMiwo_or_gr64mutants_DCP1555_females.lif23_8_19_ywXMiwo_or_gr64mutants_DCP1555_females.lif - miwo_x_Gr64d[1]_022	Gr64d	2	115855	19592.1	96262.9	326981	211125	16	35.4318	83.0889	685	2265	2950	0.034963	0.0235293	0.0254628	2498.33	2218.63	24.613	2194.02	279.698	0.764061	1.91501	2.2792	0.125627	0.132479	46	2	39	41	5	0.000102082	0.00040514	0.00035389	2991	687	2304	1.37078	1.69271	0.291121	Gr64d, 2
	23_8_19_ywXMiwo_or_gr64mutants_DCP1555_females.lif23_8_19_ywXMiwo_or_gr64mutants_DCP1555_females.lif - miwo_x_Gr64d[1]_025	5.47945	1518	23_8_19_ywXMiwo_or_gr64mutants_DCP1555_females.lif	23_8_19_ywXMiwo_or_gr64mutants_DCP1555_females.lif23_8_19_ywXMiwo_or_gr64mutants_DCP1555_females.lif - miwo_x_Gr64d[1]_025	Gr64d	2	96514.6	25871.9	70643.2	332714	236199	15	29.0083	73.1943	858	1606	2464	0.0331634	0.022734	0.0255298	9549.5	6900.19	492.098	6408.09	2649.31	2.87019	7.14937	9.07106	1.90206	1.12164	129	11	88	99	30	0.000425172	0.0012457	0.00102575	2563	869	1694	3.86266	5.19481	1.26582	Gr64d, 2
	23_8_19_ywXMiwo_or_gr64mutants_DCP1555_females.lif23_8_19_ywXMiwo_or_gr64mutants_DCP1555_females.lif - miwo_x_Gr64d[1]_028	0.0655308	1525	23_8_19_ywXMiwo_or_gr64mutants_DCP1555_females.lif	23_8_19_ywXMiwo_or_gr64mutants_DCP1555_females.lif23_8_19_ywXMiwo_or_gr64mutants_DCP1555_females.lif - miwo_x_Gr64d[1]_028	Gr64d	2	82201.5	2953.48	79248.7	337991	255789	17	24.3206	96.4078	96	1526	1622	0.0325041	0.0192558	0.019732	0	0	0	0	0	0	0	0	0	0	1	0	1	1	0	0	1.26185e-05	1.21652e-05	1623	96	1527	0.0616143	0.0654879	0	Gr64d, 2
	23_8_19_ywXMiwo_or_gr64mutants_DCP1555_females.lif23_8_19_ywXMiwo_or_gr64mutants_DCP1555_females.lif - miwo_x_Gr64d[1]_030	0.0595238	1679	23_8_19_ywXMiwo_or_gr64mutants_DCP1555_females.lif	23_8_19_ywXMiwo_or_gr64mutants_DCP1555_females.lif23_8_19_ywXMiwo_or_gr64mutants_DCP1555_females.lif - miwo_x_Gr64d[1]_030	Gr64d	2	87203.1	4369.09	82834	273695	186492	16	31.8614	94.9898	123	1680	1803	0.0281523	0.0202815	0.0206759	0	0	0	0	0	0	0	0	0	0	1	0	1	1	0	0	1.20723e-05	1.14675e-05	1804	123	1681	0.0554324	0.0594884	0	Gr64d, 2
	23_8_19_ywXMiwo_or_gr64mutants_DCP1555_females.lif23_8_19_ywXMiwo_or_gr64mutants_DCP1555_females.lif - miwo_x_Gr64d[1]_032	0	1509	23_8_19_ywXMiwo_or_gr64mutants_DCP1555_females.lif	23_8_19_ywXMiwo_or_gr64mutants_DCP1555_females.lif23_8_19_ywXMiwo_or_gr64mutants_DCP1555_females.lif - miwo_x_Gr64d[1]_032	Gr64d	2	110247	41799.3	68447.5	266817	156570	14	41.3193	62.0857	1344	1509	2853	0.0321537	0.0220461	0.0258783	0	0	0	0	0	0	0	0	0	0	1	0	0	0	1	0	0	0	2853	1344	1509	0	0	0	Gr64d, 2
	23_8_19_ywXMiwo_or_gr64mutants_DCP1555_females.lif23_8_19_ywXMiwo_or_gr64mutants_DCP1555_females.lif - miwo_x_Gr64d[1]_034	0	1112	23_8_19_ywXMiwo_or_gr64mutants_DCP1555_females.lif	23_8_19_ywXMiwo_or_gr64mutants_DCP1555_females.lif23_8_19_ywXMiwo_or_gr64mutants_DCP1555_females.lif - miwo_x_Gr64d[1]_034	Gr64d	2	91876.8	23778.6	68098.1	275358	183481	16	33.3663	74.119	516	1112	1628	0.0217001	0.0163294	0.0177194	0	0	0	0	0	0	0	0	0	0	1	0	0	0	1	0	0	0	1628	516	1112	0	0	0	Gr64d, 2
	23_8_19_ywXMiwo_or_gr64mutants_DCP1555_females.lif23_8_19_ywXMiwo_or_gr64mutants_DCP1555_females.lif - miwo_x_Gr64d[1]_036	0	445	23_8_19_ywXMiwo_or_gr64mutants_DCP1555_females.lif	23_8_19_ywXMiwo_or_gr64mutants_DCP1555_females.lif23_8_19_ywXMiwo_or_gr64mutants_DCP1555_females.lif - miwo_x_Gr64d[1]_036	Gr64d	2	21981.6	336.342	21645.2	220326	198344	14	9.97686	98.4699	13	445	458	0.0386511	0.0205588	0.0208356	0	0	0	0	0	0	0	0	0	0	1	0	0	0	1	0	0	0	458	13	445	0	0	0	Gr64d, 2
	24_8_19_ywXMiwo_or_gr64mutants_DCP1555_females.lif24_8_19_ywXMiwo_or_gr64mutants_DCP1555_females.lif - Gr64eLexA_x_Miwo_003	7.59494	219	24_8_19_ywXMiwo_or_gr64mutants_DCP1555_females.lif	24_8_19_ywXMiwo_or_gr64mutants_DCP1555_females.lif24_8_19_ywXMiwo_or_gr64mutants_DCP1555_females.lif - Gr64eLexA_x_Miwo_003	Gr64e	1	24238.1	0	24238.7	328911	304673	18	7.36919	100.003	0	237	237	NA	0.00977774	0.00977801	857.739	665.513	0	665.513	192.226	0.260782	2.74573	2.74566	NA	0.0630926	23	0	18	18	5	NA	0.000742613	0.000742633	255	0	255	7.05882	7.05882	NA	Gr64e, 1
	24_8_19_ywXMiwo_or_gr64mutants_DCP1555_females.lif24_8_19_ywXMiwo_or_gr64mutants_DCP1555_females.lif - Gr64eLexA_x_Miwo_006	2.25564	910	24_8_19_ywXMiwo_or_gr64mutants_DCP1555_females.lif	24_8_19_ywXMiwo_or_gr64mutants_DCP1555_females.lif24_8_19_ywXMiwo_or_gr64mutants_DCP1555_females.lif - Gr64eLexA_x_Miwo_006	Gr64e	1	67396.1	1031.77	66364.5	382526	315130	16	17.6187	98.4694	19	931	950	0.0184149	0.0140286	0.0140958	1625.4	1526.74	0	1526.74	98.66	0.424912	2.26533	2.30054	0	0.0313086	26	0	21	21	5	0	0.000316434	0.000311591	971	19	952	2.16272	2.20588	0	Gr64e, 1
	24_8_19_ywXMiwo_or_gr64mutants_DCP1555_females.lif24_8_19_ywXMiwo_or_gr64mutants_DCP1555_females.lif - Gr64eLexA_x_Miwo_008	3.88098	743	24_8_19_ywXMiwo_or_gr64mutants_DCP1555_females.lif	24_8_19_ywXMiwo_or_gr64mutants_DCP1555_females.lif24_8_19_ywXMiwo_or_gr64mutants_DCP1555_females.lif - Gr64eLexA_x_Miwo_008	Gr64e	1	53142.8	3623.76	49518.9	344550	291407	19	15.4238	93.1808	95	773	868	0.0262159	0.0156102	0.0163333	2318.34	1444.16	225.186	1218.98	874.181	0.672861	2.71751	2.46165	6.21415	0.299981	50	2	30	32	18	0.000551913	0.000605829	0.000602151	900	97	803	3.55556	3.73599	2.06186	Gr64e, 1
	24_8_19_ywXMiwo_or_gr64mutants_DCP1555_females.lif24_8_19_ywXMiwo_or_gr64mutants_DCP1555_females.lif - Gr64eLexA_x_Miwo_010	2.84257	1333	24_8_19_ywXMiwo_or_gr64mutants_DCP1555_females.lif	24_8_19_ywXMiwo_or_gr64mutants_DCP1555_females.lif24_8_19_ywXMiwo_or_gr64mutants_DCP1555_females.lif - Gr64eLexA_x_Miwo_010	Gr64e	1	89943	14083.3	75859.7	355710	265767	16	25.2855	84.342	484	1372	1856	0.0343669	0.018086	0.0206353	3220.76	2899.68	114.157	2785.52	321.077	0.905446	3.22391	3.67194	0.810584	0.120811	47	2	39	41	6	0.000142012	0.000514107	0.000455844	1897	486	1411	2.16131	2.764	0.411523	Gr64e, 1
	24_8_19_ywXMiwo_or_gr64mutants_DCP1555_females.lif24_8_19_ywXMiwo_or_gr64mutants_DCP1555_females.lif - Gr64eLexA_x_Miwo_012	4.8909	1264	24_8_19_ywXMiwo_or_gr64mutants_DCP1555_females.lif	24_8_19_ywXMiwo_or_gr64mutants_DCP1555_females.lif24_8_19_ywXMiwo_or_gr64mutants_DCP1555_females.lif - Gr64eLexA_x_Miwo_012	Gr64e	1	101354	6904.76	94449.6	468048	366693	19	21.6547	93.1875	158	1329	1487	0.0228828	0.014071	0.0146713	6829.09	5386.67	207.87	5178.81	1442.42	1.45906	5.3147	5.48314	3.01053	0.393362	84	3	65	68	16	0.000434483	0.000688198	0.000670914	1555	161	1394	4.37299	4.66284	1.86335	Gr64e, 1
	24_8_19_ywXMiwo_or_gr64mutants_DCP1555_females.lif24_8_19_ywXMiwo_or_gr64mutants_DCP1555_females.lif - Gr64eLexA_x_Miwo_015	7.47889	767	24_8_19_ywXMiwo_or_gr64mutants_DCP1555_females.lif	24_8_19_ywXMiwo_or_gr64mutants_DCP1555_females.lif24_8_19_ywXMiwo_or_gr64mutants_DCP1555_females.lif - Gr64eLexA_x_Miwo_015	Gr64e	1	60333.8	4998.73	55335.1	411638	351304	21	14.657	91.7149	127	829	956	0.0254064	0.0149815	0.0158452	5084.51	4347.26	16.443	4330.82	737.832	1.23519	7.20535	7.82654	0.328943	0.210032	72	2	62	64	8	0.000400101	0.00112045	0.00106077	1020	129	891	6.27451	6.95847	1.55039	Gr64e, 1
	24_8_19_ywXMiwo_or_gr64mutants_DCP1555_females.lif24_8_19_ywXMiwo_or_gr64mutants_DCP1555_females.lif - Gr64eLexA_x_Miwo_017	4.80349	1744	24_8_19_ywXMiwo_or_gr64mutants_DCP1555_females.lif	24_8_19_ywXMiwo_or_gr64mutants_DCP1555_females.lif24_8_19_ywXMiwo_or_gr64mutants_DCP1555_females.lif - Gr64eLexA_x_Miwo_017	Gr64e	1	109735	5809.32	103926	437858	328123	19	25.0618	94.706	196	1832	2028	0.0337389	0.017628	0.0184809	8086.92	6258.31	180.657	6077.65	1828.54	1.84693	5.70311	5.84807	3.10978	0.557274	100	2	88	90	10	0.000344274	0.000846759	0.000820157	2118	198	1920	4.24929	4.58333	1.0101	Gr64e, 1
	24_8_19_ywXMiwo_or_gr64mutants_DCP1555_females.lif24_8_19_ywXMiwo_or_gr64mutants_DCP1555_females.lif - Gr64eLexA_x_Miwo_019	14.2012	145	24_8_19_ywXMiwo_or_gr64mutants_DCP1555_females.lif	24_8_19_ywXMiwo_or_gr64mutants_DCP1555_females.lif24_8_19_ywXMiwo_or_gr64mutants_DCP1555_females.lif - Gr64eLexA_x_Miwo_019	Gr64e	1	16227.8	0	16228.3	293428	277200	15	5.5304	100.003	0	169	169	NA	0.0104139	0.0104143	2562.59	1850.44	0	1850.44	712.15	0.873329	11.4029	11.4026	NA	0.256919	37	0	24	24	13	NA	0.0014789	0.00147895	193	0	193	12.4352	12.4352	NA	Gr64e, 1
	24_8_19_ywXMiwo_or_gr64mutants_DCP1555_females.lif24_8_19_ywXMiwo_or_gr64mutants_DCP1555_females.lif - Gr64eLexA_x_Miwo_021	6.54762	628	24_8_19_ywXMiwo_or_gr64mutants_DCP1555_females.lif	24_8_19_ywXMiwo_or_gr64mutants_DCP1555_females.lif24_8_19_ywXMiwo_or_gr64mutants_DCP1555_females.lif - Gr64eLexA_x_Miwo_021	Gr64e	1	53664.7	8418.12	45246.6	303671	250006	16	17.672	84.3135	217	672	889	0.0257777	0.014852	0.0165658	4003.12	2772.5	104.333	2668.16	1230.62	1.31824	5.16633	5.89694	1.23939	0.492235	68	2	44	46	22	0.000237583	0.000972449	0.000857174	935	219	716	4.91979	6.14525	0.913242	Gr64e, 1
	23_8_19_ywXMiwo_or_gr64mutants_DCP1555_females.lif23_8_19_ywXMiwo_or_gr64mutants_DCP1555_females.lif - miwo_x_Gr64eLexA_002	1.58228	933	23_8_19_ywXMiwo_or_gr64mutants_DCP1555_females.lif	23_8_19_ywXMiwo_or_gr64mutants_DCP1555_females.lif23_8_19_ywXMiwo_or_gr64mutants_DCP1555_females.lif - miwo_x_Gr64eLexA_002	Gr64e	2	94087.5	36820.6	57266.7	284091	190004	15	33.1187	60.8654	866	948	1814	0.0235194	0.0165541	0.0192799	1127.24	961.714	0	961.714	165.525	0.396789	1.02215	1.67936	0	0.0871179	19	0	15	15	4	0	0.000261932	0.000159426	1829	866	963	0.82012	1.55763	0	Gr64e, 2
	23_8_19_ywXMiwo_or_gr64mutants_DCP1555_females.lif23_8_19_ywXMiwo_or_gr64mutants_DCP1555_females.lif - miwo_x_Gr64eLexA_004	2.29885	1275	23_8_19_ywXMiwo_or_gr64mutants_DCP1555_females.lif	23_8_19_ywXMiwo_or_gr64mutants_DCP1555_females.lif23_8_19_ywXMiwo_or_gr64mutants_DCP1555_females.lif - miwo_x_Gr64eLexA_004	Gr64e	2	80231.4	9940.06	70291.3	238937	158705	14	33.5785	87.6108	264	1305	1569	0.0265592	0.0185656	0.0195559	2227.16	2118.05	116.963	2001.09	109.103	0.932112	2.63993	2.84685	1.17668	0.0687455	32	1	30	31	1	0.000100603	0.000426795	0.000386382	1600	265	1335	1.9375	2.24719	0.377358	Gr64e, 2
	23_8_19_ywXMiwo_or_gr64mutants_DCP1555_females.lif23_8_19_ywXMiwo_or_gr64mutants_DCP1555_females.lif - miwo_x_Gr64eLexA_007	3.47222	417	23_8_19_ywXMiwo_or_gr64mutants_DCP1555_females.lif	23_8_19_ywXMiwo_or_gr64mutants_DCP1555_females.lif23_8_19_ywXMiwo_or_gr64mutants_DCP1555_females.lif - miwo_x_Gr64eLexA_007	Gr64e	2	30458.3	1047.67	29410.6	322032	291574	16	9.45816	96.5603	18	432	450	0.0171809	0.0146886	0.0147743	2022.18	1505.39	17.707	1487.68	516.784	0.627943	4.94247	5.05833	1.69012	0.177248	24	1	15	16	8	0.000954494	0.00051002	0.000525309	466	19	447	3.43348	3.3557	5.26316	Gr64e, 2
	23_8_19_ywXMiwo_or_gr64mutants_DCP1555_females.lif23_8_19_ywXMiwo_or_gr64mutants_DCP1555_females.lif - miwo_x_Gr64eLexA_009	7.05882	395	23_8_19_ywXMiwo_or_gr64mutants_DCP1555_females.lif	23_8_19_ywXMiwo_or_gr64mutants_DCP1555_females.lif23_8_19_ywXMiwo_or_gr64mutants_DCP1555_females.lif - miwo_x_Gr64eLexA_009	Gr64e	2	38432.3	406.947	38025.3	373263	334830	21	10.2963	98.9411	8	425	433	0.0196586	0.0111768	0.0112666	7108.25	6039.56	0	6039.56	1068.69	1.90436	15.7148	15.883	0	0.319173	40	0	30	30	10	0	0.000788947	0.000780594	463	8	455	6.47948	6.59341	0	Gr64e, 2
	23_8_19_ywXMiwo_or_gr64mutants_DCP1555_females.lif23_8_19_ywXMiwo_or_gr64mutants_DCP1555_females.lif - miwo_x_Gr64eLexA_011	7.16049	376	23_8_19_ywXMiwo_or_gr64mutants_DCP1555_females.lif	23_8_19_ywXMiwo_or_gr64mutants_DCP1555_females.lif23_8_19_ywXMiwo_or_gr64mutants_DCP1555_females.lif - miwo_x_Gr64eLexA_011	Gr64e	2	38131.6	944.67	37186.9	375943	337811	21	10.1429	97.5226	11	405	416	0.0116443	0.0108909	0.0109096	5363.65	3986.53	24.246	3962.29	1377.11	1.42672	10.4547	10.6551	2.56661	0.407658	40	0	29	29	11	0	0.000779844	0.000760524	445	11	434	6.51685	6.68203	0	Gr64e, 2
	23_8_19_ywXMiwo_or_gr64mutants_DCP1555_females.lif23_8_19_ywXMiwo_or_gr64mutants_DCP1555_females.lif - miwo_x_Gr64eLexA_013	8.9172	143	23_8_19_ywXMiwo_or_gr64mutants_DCP1555_females.lif	23_8_19_ywXMiwo_or_gr64mutants_DCP1555_females.lif23_8_19_ywXMiwo_or_gr64mutants_DCP1555_females.lif - miwo_x_Gr64eLexA_013	Gr64e	2	21164.2	0	21165.6	365920	344755	20	5.78383	100.007	0	157	157	NA	0.00741769	0.0074182	4769.72	3836.21	0	3836.21	933.504	1.30349	18.126	18.1247	NA	0.270773	17	0	14	14	3	NA	0.00066145	0.000661496	171	0	171	8.18713	8.18713	NA	Gr64e, 2
	23_8_19_ywXMiwo_or_gr64mutants_DCP1555_females.lif23_8_19_ywXMiwo_or_gr64mutants_DCP1555_females.lif - miwo_x_Gr64eLexA_015	6.14634	1924	23_8_19_ywXMiwo_or_gr64mutants_DCP1555_females.lif	23_8_19_ywXMiwo_or_gr64mutants_DCP1555_females.lif23_8_19_ywXMiwo_or_gr64mutants_DCP1555_females.lif - miwo_x_Gr64eLexA_015	Gr64e	2	142285	24314.9	117970	360770	218485	16	39.4392	82.9112	606	2050	2656	0.024923	0.0173773	0.0186668	17712.3	15832.5	885.309	14947.2	1880.96	4.9096	11.1273	12.6703	3.64101	0.860921	159	10	126	136	23	0.000411271	0.00106807	0.00095583	2792	616	2176	4.87106	5.79044	1.62338	Gr64e, 2
	23_8_19_ywXMiwo_or_gr64mutants_DCP1555_females.lif23_8_19_ywXMiwo_or_gr64mutants_DCP1555_females.lif - miwo_x_Gr64eLexA_019	7.54352	478	23_8_19_ywXMiwo_or_gr64mutants_DCP1555_females.lif	23_8_19_ywXMiwo_or_gr64mutants_DCP1555_females.lif23_8_19_ywXMiwo_or_gr64mutants_DCP1555_females.lif - miwo_x_Gr64eLexA_019	Gr64e	2	48307.3	775.4	47531.9	535540	487233	24	9.02029	98.3949	9	517	526	0.0116069	0.0108769	0.0108886	9190.16	6152.56	78.169	6074.31	3037.23	1.71605	12.7363	12.7795	10.0811	0.623355	64	0	39	39	25	0	0.000820502	0.000807332	565	9	556	6.90265	7.01439	0	Gr64e, 2
	23_8_19_ywXMiwo_or_gr64mutants_DCP1555_females.lif23_8_19_ywXMiwo_or_gr64mutants_DCP1555_females.lif - miwo_x_Gr64eLexA_021	16.5899	362	23_8_19_ywXMiwo_or_gr64mutants_DCP1555_females.lif	23_8_19_ywXMiwo_or_gr64mutants_DCP1555_females.lif23_8_19_ywXMiwo_or_gr64mutants_DCP1555_females.lif - miwo_x_Gr64eLexA_021	Gr64e	2	37819.8	0	37822.5	333398	295579	17	11.3437	100.007	0	434	434	NA	0.0114747	0.0114755	6623.06	4960.22	0	4960.22	1663.06	1.98653	13.1154	13.1145	NA	0.562644	86	0	72	72	14	NA	0.00190363	0.00190377	506	0	506	14.2292	14.2292	NA	Gr64e, 2
	23_8_19_ywXMiwo_or_gr64mutants_DCP1555_females.lif23_8_19_ywXMiwo_or_gr64mutants_DCP1555_females.lif - miwo_x_Gr64eLexA_023	8.18505	258	23_8_19_ywXMiwo_or_gr64mutants_DCP1555_females.lif	23_8_19_ywXMiwo_or_gr64mutants_DCP1555_females.lif23_8_19_ywXMiwo_or_gr64mutants_DCP1555_females.lif - miwo_x_Gr64eLexA_023	Gr64e	2	19437.3	1090.66	18346.7	247090	227653	12	7.86648	94.3889	22	281	303	0.0201713	0.0153161	0.0155886	4582.3	2520.81	47.681	2473.13	2061.48	1.8545	12.9689	13.48	4.37177	0.905536	50	0	23	23	27	0	0.00125363	0.00118329	326	22	304	7.05521	7.56579	0	Gr64e, 2
	23_8_19_ywXMiwo_or_gr64mutants_DCP1555_females.lif23_8_19_ywXMiwo_or_gr64mutants_DCP1555_females.lif - miwo_x_Gr64eLexA_025	8.23755	479	23_8_19_ywXMiwo_or_gr64mutants_DCP1555_females.lif	23_8_19_ywXMiwo_or_gr64mutants_DCP1555_females.lif23_8_19_ywXMiwo_or_gr64mutants_DCP1555_females.lif - miwo_x_Gr64eLexA_025	Gr64e	2	36836.2	1393.57	35443.1	238713	201876	15	15.4312	96.2182	34	522	556	0.0243978	0.0147278	0.0150939	5707.11	3000.94	0	3000.94	2706.18	2.39079	8.14671	8.46691	0	1.34051	65	0	43	43	22	0	0.00121321	0.00116733	599	34	565	7.17863	7.61062	0	Gr64e, 2
	23_8_19_ywXMiwo_or_gr64mutants_DCP1555_females.lif23_8_19_ywXMiwo_or_gr64mutants_DCP1555_females.lif - miwo_x_Gr64eLexA_027	5.10397	1004	23_8_19_ywXMiwo_or_gr64mutants_DCP1555_females.lif	23_8_19_ywXMiwo_or_gr64mutants_DCP1555_females.lif23_8_19_ywXMiwo_or_gr64mutants_DCP1555_females.lif - miwo_x_Gr64eLexA_027	Gr64e	2	66212.7	13882.4	52330.9	264459	198246	14	25.0371	79.0346	377	1058	1435	0.0271566	0.0202175	0.0216726	7689.4	6457.83	32.474	6425.35	1231.57	2.9076	9.75316	12.2783	0.233921	0.621247	61	1	54	55	6	7.20334e-05	0.0010319	0.000830657	1490	378	1112	3.69128	4.85612	0.26455	Gr64e, 2
	21_8_19_MiwoXGr64_mutants_fk2555_dcp1647_females.lif21_8_19_MiwoXGr64_mutants_fk2555_dcp1647_females.lif - MiwoXGr64ElexA018	0.866667	1487	21_8_19_MiwoXGr64_mutants_fk2555_dcp1647_females.lif	21_8_19_MiwoXGr64_mutants_fk2555_dcp1647_females.lif21_8_19_MiwoXGr64_mutants_fk2555_dcp1647_females.lif - MiwoXGr64ElexA018	Gr64e	3	166634	32827.7	133809	511349	344714	27	32.5872	80.3012	571	1500	2071	0.0173938	0.01121	0.0124284	747.55	652.823	165.348	487.547	94.728	0.146192	0.39177	0.364359	0.503684	0.0274797	21	4	13	17	4	0.000121848	9.71531e-05	0.00010202	2088	575	1513	0.814176	0.85922	0.695652	Gr64e, 3
	21_8_19_MiwoXGr64_mutants_fk2555_dcp1647_females.lif21_8_19_MiwoXGr64_mutants_fk2555_dcp1647_females.lif - MiwoXGr64ElexA020	6.93878	228	21_8_19_MiwoXGr64_mutants_fk2555_dcp1647_females.lif	21_8_19_MiwoXGr64_mutants_fk2555_dcp1647_females.lif21_8_19_MiwoXGr64_mutants_fk2555_dcp1647_females.lif - MiwoXGr64ElexA020	Gr64e	3	48400.3	0	48403.3	749240	700840	33	6.45992	100.006	0	245	245	NA	0.00506164	0.00506195	1352.97	1021.61	0.518	1022.12	331.367	0.180579	2.11074	2.11168	Inf	0.0472812	24	0	17	17	7	NA	0.000351216	0.000351237	262	0	262	6.48855	6.48855	NA	Gr64e, 3
	21_8_19_MiwoXGr64_mutants_fk2555_dcp1647_females.lif21_8_19_MiwoXGr64_mutants_fk2555_dcp1647_females.lif - MiwoXGr64ElexA022	0.84507	352	21_8_19_MiwoXGr64_mutants_fk2555_dcp1647_females.lif	21_8_19_MiwoXGr64_mutants_fk2555_dcp1647_females.lif21_8_19_MiwoXGr64_mutants_fk2555_dcp1647_females.lif - MiwoXGr64ElexA022	Gr64e	3	55749	0	55751.7	667940	612191	37	8.34642	100.005	0	355	355	NA	0.00636751	0.00636783	179.253	104.046	1.702	105.748	75.206	0.0268367	0.186633	0.189677	Inf	0.0122847	4	0	3	3	1	NA	5.381e-05	5.38126e-05	358	0	358	0.837989	0.837989	NA	Gr64e, 3
	21_8_19_MiwoXGr64_mutants_fk2555_dcp1647_females.lif21_8_19_MiwoXGr64_mutants_fk2555_dcp1647_females.lif - MiwoXGr64ElexA024	0.682594	2037	21_8_19_MiwoXGr64_mutants_fk2555_dcp1647_females.lif	21_8_19_MiwoXGr64_mutants_fk2555_dcp1647_females.lif21_8_19_MiwoXGr64_mutants_fk2555_dcp1647_females.lif - MiwoXGr64ElexA024	Gr64e	3	210196	55584.9	154611	602337	392141	31	34.8967	73.5559	1115	2051	3166	0.0200594	0.0132655	0.0150621	483.405	483.184	172.891	310.291	0	0.0802549	0.229873	0.200691	0.311039	0	15	1	14	15	0	1.79905e-05	9.05496e-05	7.1362e-05	3181	1116	2065	0.47155	0.677966	0.0896057	Gr64e, 3
	21_8_19_MiwoXGr64_mutants_fk2555_dcp1647_females.lif21_8_19_MiwoXGr64_mutants_fk2555_dcp1647_females.lif - MiwoXGr64ElexA026	0.542005	1468	21_8_19_MiwoXGr64_mutants_fk2555_dcp1647_females.lif	21_8_19_MiwoXGr64_mutants_fk2555_dcp1647_females.lif21_8_19_MiwoXGr64_mutants_fk2555_dcp1647_females.lif - MiwoXGr64ElexA026	Gr64e	3	155699	32234.1	123464	580194	424496	27	26.8356	79.2968	675	1476	2151	0.0209406	0.0119549	0.0138151	436.669	401.027	0	401.027	35.642	0.0752625	0.257566	0.324812	0	0.00839638	9	0	8	8	1	0	6.47961e-05	5.13812e-05	2159	675	1484	0.370542	0.539084	0	Gr64e, 3
	21_8_19_MiwoXGr64_mutants_fk2555_dcp1647_females.lif21_8_19_MiwoXGr64_mutants_fk2555_dcp1647_females.lif - MiwoXGr64ElexA028	1.18243	1170	21_8_19_MiwoXGr64_mutants_fk2555_dcp1647_females.lif	21_8_19_MiwoXGr64_mutants_fk2555_dcp1647_females.lif21_8_19_MiwoXGr64_mutants_fk2555_dcp1647_females.lif - MiwoXGr64ElexA028	Gr64e	3	137161	28303.4	108858	596145	458984	25	23.008	79.3648	616	1184	1800	0.0217641	0.0108766	0.0131233	523.263	492.574	0.74	491.835	30.689	0.0877744	0.359121	0.451815	0.00261452	0.00668636	15	0	14	14	1	0	0.000128608	0.00010207	1814	616	1198	0.771775	1.16861	0	Gr64e, 3
	21_8_19_MiwoXGr64_mutants_fk2555_dcp1647_females.lif21_8_19_MiwoXGr64_mutants_fk2555_dcp1647_females.lif - MiwoXGr64ElexA030	0.459888	1948	21_8_19_MiwoXGr64_mutants_fk2555_dcp1647_females.lif	21_8_19_MiwoXGr64_mutants_fk2555_dcp1647_females.lif21_8_19_MiwoXGr64_mutants_fk2555_dcp1647_females.lif - MiwoXGr64ElexA030	Gr64e	3	210132	55751.2	154381	610959	400827	31	34.3938	73.4685	1102	1957	3059	0.0197664	0.0126764	0.0145575	392.596	392.152	169.713	222.44	0.444	0.064259	0.186622	0.144085	0.304411	0.000110772	12	2	9	11	1	3.58736e-05	5.82974e-05	5.23481e-05	3070	1104	1966	0.358306	0.457782	0.181159	Gr64e, 3
	24_8_19_ywXMiwo_or_gr64mutants_DCP1555_females.lif24_8_19_ywXMiwo_or_gr64mutants_DCP1555_females.lif - Gr64fLexA_x_Miwo_004	3.27242	2276	24_8_19_ywXMiwo_or_gr64mutants_DCP1555_females.lif	24_8_19_ywXMiwo_or_gr64mutants_DCP1555_females.lif24_8_19_ywXMiwo_or_gr64mutants_DCP1555_females.lif - Gr64fLexA_x_Miwo_004	Gr64f	1	183294	75045.1	108253	380134	196841	17	48.2181	59.0599	3012	2353	5365	0.0401359	0.0217361	0.02927	4067.94	3731.29	710.623	3020.67	337.014	1.07013	2.03569	2.79038	0.946928	0.171213	104	17	77	94	10	0.000226531	0.000711295	0.000512838	5459	3029	2430	1.72193	3.16872	0.561241	Gr64f, 1
	24_8_19_ywXMiwo_or_gr64mutants_DCP1555_females.lif24_8_19_ywXMiwo_or_gr64mutants_DCP1555_females.lif - Gr64fLexA_x_Miwo_006	6.49966	1381	24_8_19_ywXMiwo_or_gr64mutants_DCP1555_females.lif	24_8_19_ywXMiwo_or_gr64mutants_DCP1555_females.lif24_8_19_ywXMiwo_or_gr64mutants_DCP1555_females.lif - Gr64fLexA_x_Miwo_006	Gr64f	1	118553	11864.6	106688	439122	320570	17	26.9977	89.9924	248	1477	1725	0.0209025	0.013844	0.0145505	4422.13	3089.43	6.329	3083.1	1332.7	1.00704	2.60595	2.88981	0.0533434	0.415734	119	1	96	97	22	8.42841e-05	0.000899816	0.000818201	1822	249	1573	5.32382	6.10299	0.401606	Gr64f, 1
	24_8_19_ywXMiwo_or_gr64mutants_DCP1555_females.lif24_8_19_ywXMiwo_or_gr64mutants_DCP1555_females.lif - Gr64fLexA_x_Miwo_009	2.34934	1912	24_8_19_ywXMiwo_or_gr64mutants_DCP1555_females.lif	24_8_19_ywXMiwo_or_gr64mutants_DCP1555_females.lif24_8_19_ywXMiwo_or_gr64mutants_DCP1555_females.lif - Gr64fLexA_x_Miwo_009	Gr64f	1	162327	32337.6	129989	423721	261394	20	38.3099	80.0787	816	1958	2774	0.0252338	0.0150628	0.017089	4822.8	3413.2	163.049	3250.15	1409.6	1.1382	2.10267	2.50032	0.504209	0.539266	60	0	46	46	14	0	0.000353875	0.000283379	2820	816	2004	1.63121	2.29541	0	Gr64f, 1
	24_8_19_ywXMiwo_or_gr64mutants_DCP1555_females.lif24_8_19_ywXMiwo_or_gr64mutants_DCP1555_females.lif - Gr64fLexA_x_Miwo_011	3.21716	1083	24_8_19_ywXMiwo_or_gr64mutants_DCP1555_females.lif	24_8_19_ywXMiwo_or_gr64mutants_DCP1555_females.lif24_8_19_ywXMiwo_or_gr64mutants_DCP1555_females.lif - Gr64fLexA_x_Miwo_011	Gr64f	1	83811	2949.66	80862	436422	352611	21	19.2041	96.4813	78	1119	1197	0.0264437	0.0138384	0.0142821	9088.28	7090.87	40.525	7050.35	1997.41	2.08245	8.46055	8.71899	1.37389	0.566462	55	2	36	38	17	0.000678044	0.000445203	0.000453401	1235	80	1155	3.07692	3.11688	2.5	Gr64f, 1
	24_8_19_ywXMiwo_or_gr64mutants_DCP1555_females.lif24_8_19_ywXMiwo_or_gr64mutants_DCP1555_females.lif - Gr64fLexA_x_Miwo_013	5.5794	440	24_8_19_ywXMiwo_or_gr64mutants_DCP1555_females.lif	24_8_19_ywXMiwo_or_gr64mutants_DCP1555_females.lif24_8_19_ywXMiwo_or_gr64mutants_DCP1555_females.lif - Gr64fLexA_x_Miwo_013	Gr64f	1	38791.5	418.794	38372.5	342907	304115	16	11.3125	98.92	6	466	472	0.0143269	0.0121441	0.0121676	2203.39	1250.34	0	1250.34	953.049	0.642562	3.22323	3.25842	0	0.313386	39	0	26	26	13	0	0.000677568	0.000670251	498	6	492	5.22088	5.28455	0	Gr64f, 1
	24_8_19_ywXMiwo_or_gr64mutants_DCP1555_females.lif24_8_19_ywXMiwo_or_gr64mutants_DCP1555_females.lif - Gr64fLexA_x_Miwo_015	7.1875	594	24_8_19_ywXMiwo_or_gr64mutants_DCP1555_females.lif	24_8_19_ywXMiwo_or_gr64mutants_DCP1555_females.lif24_8_19_ywXMiwo_or_gr64mutants_DCP1555_females.lif - Gr64fLexA_x_Miwo_015	Gr64f	1	54635.1	7039.14	47596	345227	290592	15	15.8258	87.1161	155	640	795	0.0220197	0.0134465	0.0145511	2647.14	1877.73	0.219	1877.51	769.411	0.766781	3.43685	3.94467	0.00311117	0.264772	57	0	46	46	11	0	0.000966468	0.000841949	841	155	686	5.46968	6.70554	0	Gr64f, 1
	24_8_19_ywXMiwo_or_gr64mutants_DCP1555_females.lif24_8_19_ywXMiwo_or_gr64mutants_DCP1555_females.lif - Gr64fLexA_x_Miwo_017	5.99349	1443	24_8_19_ywXMiwo_or_gr64mutants_DCP1555_females.lif	24_8_19_ywXMiwo_or_gr64mutants_DCP1555_females.lif24_8_19_ywXMiwo_or_gr64mutants_DCP1555_females.lif - Gr64fLexA_x_Miwo_017	Gr64f	1	109496	26972.2	82523.3	381193	271698	17	28.7244	75.3668	773	1535	2308	0.0286591	0.0186008	0.0210785	7695.63	6712.46	509.085	6203.38	983.172	2.01883	6.13035	7.51712	1.88744	0.361863	113	6	92	98	15	0.000222451	0.00111484	0.000895013	2406	779	1627	4.07315	5.65458	0.770218	Gr64f, 1
	24_8_19_ywXMiwo_or_gr64mutants_DCP1555_females.lif24_8_19_ywXMiwo_or_gr64mutants_DCP1555_females.lif - Gr64fLexA_x_Miwo_019	6.44038	2150	24_8_19_ywXMiwo_or_gr64mutants_DCP1555_females.lif	24_8_19_ywXMiwo_or_gr64mutants_DCP1555_females.lif24_8_19_ywXMiwo_or_gr64mutants_DCP1555_females.lif - Gr64fLexA_x_Miwo_019	Gr64f	1	157436	22513.1	134923	458819	301383	20	34.3133	85.7001	677	2298	2975	0.0300713	0.017032	0.0188966	6335.36	5817.33	83.891	5733.44	518.033	1.3808	3.69504	4.24942	0.372631	0.171885	176	0	148	148	28	0	0.00109692	0.000940064	3123	677	2446	4.73903	6.0507	0	Gr64f, 1
	23_8_19_ywXMiwo_or_gr64mutants_DCP1555_females.lif23_8_19_ywXMiwo_or_gr64mutants_DCP1555_females.lif - miwo_x_Gr64fLexA_002	3.87789	1165	23_8_19_ywXMiwo_or_gr64mutants_DCP1555_females.lif	23_8_19_ywXMiwo_or_gr64mutants_DCP1555_females.lif23_8_19_ywXMiwo_or_gr64mutants_DCP1555_females.lif - miwo_x_Gr64fLexA_002	Gr64f	2	58156.1	5720.34	52435.8	333429	275273	15	17.4418	90.1639	193	1212	1405	0.0337393	0.023114	0.0241591	4920.48	3465.34	42.17	3423.17	1455.14	1.47572	5.95869	6.5283	0.737194	0.528613	75	1	47	48	27	0.000174815	0.000896334	0.000825365	1453	194	1259	3.30351	3.73312	0.515464	Gr64f, 2
	23_8_19_ywXMiwo_or_gr64mutants_DCP1555_females.lif23_8_19_ywXMiwo_or_gr64mutants_DCP1555_females.lif - miwo_x_Gr64fLexA_004	7.52896	479	23_8_19_ywXMiwo_or_gr64mutants_DCP1555_females.lif	23_8_19_ywXMiwo_or_gr64mutants_DCP1555_females.lif23_8_19_ywXMiwo_or_gr64mutants_DCP1555_females.lif - miwo_x_Gr64fLexA_004	Gr64f	2	25070.8	348.76	24722.4	280850	255780	13	8.92673	98.6104	5	518	523	0.0143365	0.0209527	0.020861	3909.54	1801.03	2.498	1798.53	2108.5	1.39204	7.18379	7.27492	0.716252	0.824338	79	0	39	39	40	0	0.00157752	0.0015556	562	5	557	6.9395	7.0018	0	Gr64f, 2
	23_8_19_ywXMiwo_or_gr64mutants_DCP1555_females.lif23_8_19_ywXMiwo_or_gr64mutants_DCP1555_females.lif - miwo_x_Gr64fLexA_006	0.342466	291	23_8_19_ywXMiwo_or_gr64mutants_DCP1555_females.lif	23_8_19_ywXMiwo_or_gr64mutants_DCP1555_females.lif23_8_19_ywXMiwo_or_gr64mutants_DCP1555_females.lif - miwo_x_Gr64fLexA_006	Gr64f	2	20888.6	5105.55	15783	256539	235650	14	8.14247	75.5582	146	292	438	0.0285964	0.0185009	0.0209684	338.402	9.698	0	9.698	328.704	0.131911	0.0464273	0.0614458	0	0.13949	10	0	1	1	9	0	6.33592e-05	4.78731e-05	439	146	293	0.22779	0.341297	0	Gr64f, 2
	23_8_19_ywXMiwo_or_gr64mutants_DCP1555_females.lif23_8_19_ywXMiwo_or_gr64mutants_DCP1555_females.lif - miwo_x_Gr64fLexA_008	4.40129	1477	23_8_19_ywXMiwo_or_gr64mutants_DCP1555_females.lif	23_8_19_ywXMiwo_or_gr64mutants_DCP1555_females.lif23_8_19_ywXMiwo_or_gr64mutants_DCP1555_females.lif - miwo_x_Gr64fLexA_008	Gr64f	2	73132.3	1923.36	71209	364007	290875	17	20.0909	97.3701	59	1545	1604	0.0306755	0.0216967	0.0219328	5403.46	3408.47	3.526	3404.95	1994.99	1.48444	4.66069	4.78162	0.183325	0.685863	100	0	68	68	32	0	0.000954935	0.000929821	1672	59	1613	4.06699	4.21575	0	Gr64f, 2
	23_8_19_ywXMiwo_or_gr64mutants_DCP1555_females.lif23_8_19_ywXMiwo_or_gr64mutants_DCP1555_females.lif - miwo_x_Gr64fLexA_010	0	309	23_8_19_ywXMiwo_or_gr64mutants_DCP1555_females.lif	23_8_19_ywXMiwo_or_gr64mutants_DCP1555_females.lif23_8_19_ywXMiwo_or_gr64mutants_DCP1555_females.lif - miwo_x_Gr64fLexA_010	Gr64f	2	17524.2	1.029	17523.7	155789	138265	14	11.2487	99.9975	0	309	309	0	0.0176332	0.0176328	160.09	0	0.146	0	160.09	0.102761	0	0	14.1885	0.115789	4	0	0	0	4	0	0	0	309	0	309	0	0	NA	Gr64f, 2
	23_8_19_ywXMiwo_or_gr64mutants_DCP1555_females.lif23_8_19_ywXMiwo_or_gr64mutants_DCP1555_females.lif - miwo_x_Gr64fLexA_012	4.22886	385	23_8_19_ywXMiwo_or_gr64mutants_DCP1555_females.lif	23_8_19_ywXMiwo_or_gr64mutants_DCP1555_females.lif23_8_19_ywXMiwo_or_gr64mutants_DCP1555_females.lif - miwo_x_Gr64fLexA_012	Gr64f	2	20964.8	91.836	20873.1	158338	137373	12	13.2406	99.5626	1	402	403	0.010889	0.0192592	0.0192227	1968.54	1817.86	0	1817.86	150.686	1.24325	8.67098	8.70907	0	0.109691	19	0	17	17	2	0	0.000814444	0.000810882	420	1	419	4.04762	4.05728	0	Gr64f, 2
	23_8_19_ywXMiwo_or_gr64mutants_DCP1555_females.lif23_8_19_ywXMiwo_or_gr64mutants_DCP1555_females.lif - miwo_x_Gr64fLexA_014	2.92463	863	23_8_19_ywXMiwo_or_gr64mutants_DCP1555_females.lif	23_8_19_ywXMiwo_or_gr64mutants_DCP1555_females.lif23_8_19_ywXMiwo_or_gr64mutants_DCP1555_females.lif - miwo_x_Gr64fLexA_014	Gr64f	2	61368.9	19567.3	41801.7	324509	263140	17	18.9113	68.1154	658	889	1547	0.0336275	0.0212671	0.0252082	2549.32	1639.55	0	1639.55	909.774	0.785592	2.67162	3.9222	0	0.345738	37	0	26	26	11	0	0.000621985	0.000423667	1573	658	915	1.65289	2.84153	0	Gr64f, 2
	23_8_19_ywXMiwo_or_gr64mutants_DCP1555_females.lif23_8_19_ywXMiwo_or_gr64mutants_DCP1555_females.lif - miwo_x_Gr64fLexA_016	3.83048	1180	23_8_19_ywXMiwo_or_gr64mutants_DCP1555_females.lif	23_8_19_ywXMiwo_or_gr64mutants_DCP1555_females.lif23_8_19_ywXMiwo_or_gr64mutants_DCP1555_females.lif - miwo_x_Gr64fLexA_016	Gr64f	2	60808	2503.11	58304.9	279685	218877	12	21.7416	95.8836	63	1227	1290	0.0251687	0.0210446	0.0212143	2716.32	2496.27	0	2496.27	219.821	0.971207	4.10518	4.28142	0	0.100437	52	0	47	47	5	0	0.000806108	0.000772925	1337	63	1274	3.51533	3.68917	0	Gr64f, 2
	23_8_19_ywXMiwo_or_gr64mutants_DCP1555_females.lif23_8_19_ywXMiwo_or_gr64mutants_DCP1555_females.lif - miwo_x_Gr64fLexA_018	6.2546	1274	23_8_19_ywXMiwo_or_gr64mutants_DCP1555_females.lif	23_8_19_ywXMiwo_or_gr64mutants_DCP1555_females.lif23_8_19_ywXMiwo_or_gr64mutants_DCP1555_females.lif - miwo_x_Gr64fLexA_018	Gr64f	2	67214.1	7692.04	59522.1	277452	210238	18	24.2255	88.5559	241	1359	1600	0.0313311	0.0228319	0.0238045	5429.25	4620.35	60.538	4559.82	808.9	1.95683	6.87408	7.66071	0.787021	0.384754	100	0	85	85	15	0	0.00142804	0.00126461	1685	241	1444	5.04451	5.88643	0	Gr64f, 2
	21_8_19_MiwoXGr64_mutants_fk2555_dcp1647_females.lif21_8_19_MiwoXGr64_mutants_fk2555_dcp1647_females.lif - MiwoXGr64FlexA004	0.694444	286	21_8_19_MiwoXGr64_mutants_fk2555_dcp1647_females.lif	21_8_19_MiwoXGr64_mutants_fk2555_dcp1647_females.lif21_8_19_MiwoXGr64_mutants_fk2555_dcp1647_females.lif - MiwoXGr64FlexA004	Gr64f	3	30468.7	0	30470.8	718491	688023	29	4.24065	100.007	0	288	288	NA	0.00945167	0.00945233	68.773	21.52	1.554	23.074	47.253	0.00957186	0.0706299	0.0757249	Inf	0.00686794	5	0	2	2	3	NA	6.56366e-05	6.56412e-05	290	0	290	0.689655	0.689655	NA	Gr64f, 3
	21_8_19_MiwoXGr64_mutants_fk2555_dcp1647_females.lif21_8_19_MiwoXGr64_mutants_fk2555_dcp1647_females.lif - MiwoXGr64FlexA006	1.02201	1259	21_8_19_MiwoXGr64_mutants_fk2555_dcp1647_females.lif	21_8_19_MiwoXGr64_mutants_fk2555_dcp1647_females.lif21_8_19_MiwoXGr64_mutants_fk2555_dcp1647_females.lif - MiwoXGr64FlexA006	Gr64f	3	112314	9595.98	102718	508131	395816	24	22.1034	91.4561	191	1272	1463	0.0199042	0.0123834	0.0130259	380.614	368.929	0	368.929	11.683	0.0749048	0.328479	0.359166	0	0.00295161	14	0	13	13	1	0	0.00012656	0.000115747	1476	191	1285	0.880759	1.01167	0	Gr64f, 3
	21_8_19_MiwoXGr64_mutants_fk2555_dcp1647_females.lif21_8_19_MiwoXGr64_mutants_fk2555_dcp1647_females.lif - MiwoXGr64FlexA008	0.7242	1645	21_8_19_MiwoXGr64_mutants_fk2555_dcp1647_females.lif	21_8_19_MiwoXGr64_mutants_fk2555_dcp1647_females.lif21_8_19_MiwoXGr64_mutants_fk2555_dcp1647_females.lif - MiwoXGr64FlexA008	Gr64f	3	146495	34010.8	112484	663872	517377	26	22.0667	76.7836	889	1657	2546	0.0261387	0.014731	0.0173794	766.704	645.649	141.392	504.258	121.053	0.11549	0.440731	0.448293	0.415726	0.0233966	25	5	12	17	8	0.000147012	0.000106682	0.000116045	2563	894	1669	0.663285	0.718993	0.559284	Gr64f, 3
	21_8_19_MiwoXGr64_mutants_fk2555_dcp1647_females.lif21_8_19_MiwoXGr64_mutants_fk2555_dcp1647_females.lif - MiwoXGr64FlexA010	1.97256	1143	21_8_19_MiwoXGr64_mutants_fk2555_dcp1647_females.lif	21_8_19_MiwoXGr64_mutants_fk2555_dcp1647_females.lif21_8_19_MiwoXGr64_mutants_fk2555_dcp1647_females.lif - MiwoXGr64FlexA010	Gr64f	3	109023	14510.9	94512.1	569052	460029	26	19.1587	86.6901	285	1166	1451	0.0196405	0.012337	0.0133091	1249.96	1182.81	2.81	1180.01	67.147	0.219657	1.08492	1.24852	0.0193648	0.0145963	24	0	23	23	1	0	0.000243355	0.000210965	1474	285	1189	1.56038	1.9344	0	Gr64f, 3
	21_8_19_MiwoXGr64_mutants_fk2555_dcp1647_females.lif21_8_19_MiwoXGr64_mutants_fk2555_dcp1647_females.lif - MiwoXGr64FlexA012	3.43511	759	21_8_19_MiwoXGr64_mutants_fk2555_dcp1647_females.lif	21_8_19_MiwoXGr64_mutants_fk2555_dcp1647_females.lif21_8_19_MiwoXGr64_mutants_fk2555_dcp1647_females.lif - MiwoXGr64FlexA012	Gr64f	3	75474.5	0	75476.2	538550	463076	24	14.0144	100.002	0	786	786	NA	0.0104139	0.0104141	1128.9	800.35	0	800.35	328.555	0.209619	1.06042	1.0604	NA	0.0709507	34	0	27	27	7	NA	0.000357729	0.000357737	813	0	813	3.32103	3.32103	NA	Gr64f, 3
	21_8_19_MiwoXGr64_mutants_fk2555_dcp1647_females.lif21_8_19_MiwoXGr64_mutants_fk2555_dcp1647_females.lif - MiwoXGr64FlexA014	0.816327	1458	21_8_19_MiwoXGr64_mutants_fk2555_dcp1647_females.lif	21_8_19_MiwoXGr64_mutants_fk2555_dcp1647_females.lif21_8_19_MiwoXGr64_mutants_fk2555_dcp1647_females.lif - MiwoXGr64FlexA014	Gr64f	3	135008	26716.5	108291	612464	477456	27	22.0434	80.2111	585	1470	2055	0.0218966	0.0135745	0.0152214	376.917	308.886	0.074	308.812	68.032	0.0615411	0.228791	0.285168	0.000276982	0.0142488	16	0	12	12	4	0	0.000110812	8.88838e-05	2067	585	1482	0.580552	0.809717	0	Gr64f, 3
	21_8_19_MiwoXGr64_mutants_fk2555_dcp1647_females.lif21_8_19_MiwoXGr64_mutants_fk2555_dcp1647_females.lif - MiwoXGr64FlexA016	0.472813	2947	21_8_19_MiwoXGr64_mutants_fk2555_dcp1647_females.lif	21_8_19_MiwoXGr64_mutants_fk2555_dcp1647_females.lif21_8_19_MiwoXGr64_mutants_fk2555_dcp1647_females.lif - MiwoXGr64FlexA016	Gr64f	3	235466	100916	134552	447324	211858	17	52.6387	57.1427	3083	2961	6044	0.0305503	0.0220064	0.0256683	446.8	436.225	0	436.225	10.575	0.0998828	0.185261	0.324207	0	0.00499167	14	0	14	14	0	0	0.000104049	5.94566e-05	6058	3083	2975	0.231099	0.470588	0	Gr64f, 3

## Sheet: Fig 3
Fig 3B
	DCP1+ cell density
	RpS3+/-	RpS3+/-, Gr64f-RNAi
Repeat 1	0.023868	0.296892		p-value	0.0265
	0.185352	0.640527		test	paired t-test
	0.19276	0.172004
	0.277544	1.14354
	0.244497	0.597952
	0.108883	0.14828
	0.168283	0.468153
	This finding has been qualitatively confirmed in an additional replicate with a staining for cleaved caspase 3
Fig 3D
	GstD1-GFP signal intensity
	RpS3+/-	RpS3+/-, Gr64f-RNAi
Repeat 1	47.5077	59.747		p-value	0.0133
	52.5595	74.3317		test	paired t-test
	52.7348	56.8636
	43.3835	53.3736
	35.6673	47.7584
Repeat 2	65.9989	94.479		p-value	0.0072
	49.738	64.7907		test	paired t-test
	45.4824	58.6658
	51.7683	60.9193
	36.9839	53.3003
Fig 3F
	pJNK signal intensity
	RpS3+/-	RpS3+/-, Gr64f-RNAi
Repeat 1	65.3911	71.5737		p-value	0.0011
	43.766	49.6917		test	paired t-test
	52.9854	62.8313
	58.4784	69.6186
	53.2515	54.6367
	59.183	69.9428
	69.5391	77.377
Repeat 2	52.55	59.0035		p-value	0.0163
	46.8202	62.4889		test	paired t-test
	42.4872	41.4031
	46.1118	60.3436
	44.7463	54.9282
	45.5409	52.8766
Fig 3H
	peIF2α signal intensity
	RpS3+/-	RpS3+/-, Gr64f-RNAi
Repeat 1	113.674	123.683		p-value	0.0022
	139.327	146.428		test	paired t-test
	112.671	121.354
	102.424	117.267
	113.487	119.219
	90.15	91.335
	82.0341	93.3586
Repeat 2	84.6809	96.9127		p-value	0.0002
	94.5912	109.361		test	paired t-test
	80.0971	93.2894
	110.643	129.063
	88.5851	97.2609
	82.5258	98.9524

## Sheet: Fig 4
Fig 4C
	ProteoFlux signal intensity posterior/anterior
	0 hour	2 hour	4 hour
Repeat 1	1.00579	1.09749	1.81374		p-value (0hr vs 3hr)	0.0096
	0.847822	1.33909	2.10408		p-value (0hr vs 6hr)	0.0006
	0.924251	1.29925	1.55371		test	t-test
		1.43794	1.72893
		1.35647	1.66213
		1.46926
		1.33289
		1.31814
		1.2634
		1.39378
		1.59237
Repeat 2	1.04072	N/A	1.05842		p-value	0.0402
	1.02782		1.17266		test	t-test
	0.988437
	0.936994
	0.943932
Repeat 3	N/A	N/A	1.44929
			1.69881
			1.79884
			1.89529
			1.66552
Fig 4D
	ReFlux signal intensity posterior/anterior
	0 hour	3 hour	6 hour
Repeat 1	N/A	1.2324	1.38008		p-value	0.003
		1.28388	1.32752		test	t-test
		1.18405	1.24637
		1.13592	1.34265
		1.02423	1.3084
		1.22091	1.40773
			1.25778
			1.33016
Repeat 2	0.890041	1.24016	1.20438		p-value (0hr vs 3hr)	0.004
	0.912121	1.06621	1.38398		p-value (0hr vs 6hr)	<0.0001
	0.911782	1.22987	1.40112		test	t-test
	0.953273		1.20238
			1.35234
			1.50579
Repeat 3	1.00037	1.27079	N/A		p-value	<0.0001
	0.947081	1.16103			test	t-test
	0.977974	1.20873
	0.914826	1.11287
	0.990914	1.28267
		1.15881
		1.16216
		1.32283
Repeat 4	0.805401	N/A	1.50803		p-value	0.0022
	0.954704		1.33258		test	t-test
			1.64773
			1.38122
			1.33092
			1.11727
			1.31932
			1.36579
			1.18907
			1.58972
			1.64819
Fig 4I
	OPP signal intensity
	RpS3+/-	RpS3+/-, Gr64f-RNAi
Repeat 1	160.468	150.445		p-value	0.0003
	171.181	155.879		test	paired t-test
	149.414	134.791
	136.564	129.003
	177.006	164.323
	173.496	149.966
	158.067	142.664
	107.771	101.876
Repeat 2	119.893	111.62		p-value	0.0116
	95.2564	86.0895		test	paired t-test
	181.858	152.745
	154.016	133.42
	194.823	170.224
	This finding has been qualitatively confirmed in a third replicate
Fig 4I
	Flashes Count
	anterior	posterior
	1.00064	1		p-value	0.0175
	1.12813	3		test	Paired Wilcoxon
	3.50699	1
	5.53894	7
	16.3281	8
	5.29426	6
	7.93352	4
	2.77282	7
	1.49142	2
	6.51826	8
	11.5219	10
	9.03263	8
	6.036	4
	8.90318	10
	23.9537	12
	2.5305	2
	5.8776	3
	5.39	2
	3.91901	3
	35.648	11
	11.1896	2
	4.62112	4
	16.3786	8
	1.81075	4
	14.4053	4
	1.67963	0
	3.25312	4
	1.77591	1
	5.35348	7
	4.27401	1

## Sheet: S1 Fig
Sup Fig 1B
	% caspase coverage of pouch
	RpS3+/-	RpS3+/-, ΔGr64f+/-
Repeat 1	0.855492	0.655828		p-values	0.0082
	0.194892	6.57175		test	Mann-Whitney U Test
	0.0722499	0.507085
	0.0338876	3.27831
	0.00312004	1.20961
	0.0322933	6.11667
		0.751932
	This finding has been qualitatively confirmed in an additional replicate via observation of pyknotic nuclei
Sup Fig 1D
	% caspase coverage of pouch
	ΔGr64f+/-	RpS3+/-, ΔGr64f+/-
	0.108532	2.24403		p-value	0.0001
	0.109375	1.87428		test	Wilcoxon Signed-Rank
	0	1.50066
	0	2.8283
	0.000143171	3.25208
	0	2.33705
	0.00238712	7.13944
	0.0104738	2.02068
	0	3.05116
	0.0571721	3.23809
		4.02021
		3.60523
	This finding has been qualitatively confirmed in an additional replicate via observation of pyknotic nuclei
Sup Fig 1F
	Dcp+ cells / area
	WT	Gr64f-/-
Repeat 1	0.000324684	0.000250309		p-value	0.3599
	0.00193882	0.00159852		test	Mann-Whitney U Test
	0.00154223	0.00157586
	0.000882659	0.00026775
	0.00126639	0.00102222
	0.00066317	0.000596908
	0.0022272	0.00379165
	0.00106546	0.000224414
		0.000487715
		0.00115916
Repeat 2	0.000237052	0.000310548		p-value	0.6672
	0.0006086	0.00115158		test	Mann-Whitney U Test
	0.000605313	0.00097321
	0.00174823	0.000473458
	0.00206207	0.00098739
	0.00072622	0.000514402
	0.00122505	0.000779702
	0.000215992	0.00101091
	5.18408e-05	0.00120056
	0.00110198	0.00107059
		0.0016034
		0.000738601
Sup Fig 1H
	% caspase coverage of pouch
	RpS17+/-	RpS17+/-, Gr64f+/-
Repeat 1	0.663109	1.15412		p-value	<0.0001
	0.78634	3.47567		test	Mann-Whitney U Test
	0.165746	1.76099
	0.297143	1.71796
	0.441989	5.9886
	0.147087	2.74053
	0.297877	4.91245
	0.186366	19.1167
	0.338077
	0.164943
Repeat 2	0.390061	0.824823		p-value	0.0007
	0.184621	1.55331		test	Mann-Whitney U Test
	0.203143	0.783409
	1.12869	4.9957
	0.599306	8.22938
	0.345869	9.95775
	2.85677	4.9915
	0.514026	2.54562
	0.130993	3.27677
	1.1879	8.50301
Repeat 3	0.964966	4.51688		p-value	<0.0001
	0.595607	1.12175		test	Mann-Whitney U Test
	0.825095	1.82077
	0.976204	9.42814
	2.36263	5.4941
	0.361862	14.5514
	1.08588	7.89372
	1.64843	11.1227
	1.02408	4.80718
	1.10717	6.35909
Sup 1J
	% caspase coverage of pouch
	RpS23+/-	RpS23+/-, Gr64f-/-
Repeat 1	4.11198	15.5086		p-value	<0.0001
	3.04795	10.9314		test	Mann-Whitney U Test
	3.46744	9.98949
	2.82531	15.7468
	1.93164	10.6191
	2.50859	10.9314
	1.25822	11.1589
	2.54703	13.4981
	4.08352	17.2691
	3.62901	9.57625
	This finding has been qualitatively confirmed in two more repeats with very high dcp1 levels

## Sheet: S2 Fig
Sup Fig 2C
	% caspase coverage of clones
	RpS3+/- , UAS-control	RpS3+/- , Gr64f-RNAi
	0.213528	5.81536		p-value	<0.0001
	0.336341	6.4806		test	Mann-Whitney U Test
	0.717417	4.34641
	0.268851	4.24125
	0.439671	3.09749
	0.0617983	4.79687
	0.297854	4.23731
	0.768428	3.5996
	0.433118	4.24806
	0.500234	3.69639
	This finding has been qualitatively confirmed in two more repeats with very high dcp1 levels
Sup Figure 2F
	RpS3+/-	RpS3+/- , Gr64f-RNAi
Repeat 1	0.749327	8.24567		p-value	0.0002
	0.845808	6.82843		test	Mann-Whitney U Test
	2.18381	2.95699
	2.12774	7.87321
	0.30747	7.39877
	0.402113	5.61676
	1.89912	4.9375
	1.07687	1.43722
	1.12319	9.92117
		3.65565
	RpS3+/-	RpS3+/- , Gr64f-RNAi
Repeat 2	0.501363	1.25026		p-value	0.123
	1.05661	3.13523		test	Mann-Whitney U Test
	1.21514	6.25874
	4.82851	0.766627
	1.30045	1.72774
	1.03311	2.63057
	2.73698	4.43347
	2.09253	1.69467
	1.85172	3.43984
	1.51735	4.16933
Sup Figure 2I
	RpS3+/-	RpS3+/- , Gr64f-RNAi
Repeat 1	0.729182	3.51406		p-value	0.0753
	0.917272	0.597834		test	Mann-Whitney U Test
	2.21839	1.98251
	1.87235	3.52101
	1.34509	1.86573
	1.57468	1.75927
	0.549936	3.93475
	0.764253	6.22277
	3.26106	4.57503
	2.56684	1.33196
	RpS3+/-	RpS3+/- , Gr64f-RNAi
Repeat 2	0.0885628	0.147241		p-value	<0.0001
	0.325645	0.731705		test	Mann-Whitney U Test
	0.0568058	0.757767
	0.18797	0.473739
	0.103469	0.164075
	0.00779163	0.363726
	0.358108	0.472345
	0.262775	0.499466
	0.0705691	0.42241
	0.108486	0.497948
	0.0140481	0.342129
	0.223341	0.256966
	0.0170748	1.04372
		0.337398
		0.17275
		0.316646
		1.39631
		1.04153
		0.208094
Sup Figure 2L
	RpS3+/-	RpS3+/- , Gr64f-RNAi
	2.44641	3.5407		p-value	0.9095
	2.64168	3.18179		test	Mann-Whitney U Test
	2.28699	1.93931
	3.34588	1.92876
	2.9261	2.49067
	2.47797	2.96962
	2.35476	2.59181
	2.27845	1.00517
	2.00466	1.88168
	2.42508	3.1514
	2.96859	3.01961
		1.51811
		2.40911

## Sheet: S3 Fig
Sup Fig 3B
	GstD1-GFP signal intensity of compartment
	WT	hh>Gr64f-RNAi
Repeat 1	40.4654	40.2494		p-value	0.0537
	54.6345	44.2296		test	paired t-test
	45.9835	39.3118
	42.8802	39.7614
	36.9976	34.5929
	35.8325	32.1134
	40.4705	41.9009
Repeat 2	33.2878	32.0361		p-value	0.959
	31.8079	32.9125		test	paired t-test
	32.3207	31.9774
	25.2742	32.0792
	30.2887	28.0527
	40.457	36.8631
Sup Fig 3E
	GstD1-GFP signal intensity
	RpS3+/-	RpS3+/-, ΔGr64f+/-
Repeat 1	24.9372	30.2534		p-value	<0.0001
	14.4096	34.0911		test	t-test
	18.278	31.5985
	20.9119	31.8603
	19.7208	34.5373
	19.0367	30.9779
		25.2843
Repeat 2	13.3889	28.5933		p-value	0.0001
	15.3619	47.4618		test	t-test
	12.9479	36.3494
	13.8108	29.9369
	18.333	40.2732
	17.3008

## Sheet: S4 Fig
Sup Fig 4B
	pJNK signal (a.u.)
	RpS3+/-	RpS3+/-, en>gal4
Repeat 1	47.6909	55.6615		p-value	0.49609
	44.8892	44.0944		test	paired t-test
	42.5862	39.8436
	121.122	113.719
	68.5424	72.9552
	64.5184	61.6381
	81.4734	87.6401
	100.618	94.8517
	61.9239	53.3391
	71.7742	68.6427
	67.5597	67.6025
	This finding has been qualitatively confirmed in an additional replicate
Sup Fig 4D
	peIF2α signal (a.u.)
	RpS3+/-	RpS3+/-, en>Gal4
Repeat 1	74.2136	72.4205		p-value	0.52421
	67.9302	65.8101		test	paired t-test
	90.6468	103.029
	59.3141	53.9384
	44.2024	47.2297
	69.7063	65.646
	65.1534	56.7865
	75.6797	73.5838
	79.1598	75.6031
	This finding has been qualitatively confirmed in an additional replicate
